# Supplementary material for: Integrated meta-omics approaches reveal Saccharopolyspora as the core functional genus in huangjiu fermentations
Source: NPJ Biofilms Microbiomes. 2023 Sep 19;9:65. doi: 10.1038/s41522-023-00432-1 (PMC10509236; doi:10.1038/s41522-023-00432-1)
Supplement: Supplementary file 2 — Supplementary Table [file 41522_2023_432_MOESM2_ESM.xlsx]

## Sheet: Table Caption
Supplementary Table 1	The relative abundance of wheat qu microbiota at phylum, genus, and species levels.
Supplementary Table 2	The relative abundance of HJFM microbiota at phylum, genus, and species level.
Supplementary Table 3	O2PLS_Model summary of correlation analysis between microbiota and flavor compounds.
Supplementary Table 4	Metabolic pathways for BAs degradation in S. hirsuta J2
Supplementary Table 5	Statistics of sequencing and bioinformatics analysis

## Sheet: Supplementary Table 1
Phylum
Phylum level	Wheat qu
p__Actinobacteria	0.856613
p__Firmicutes	0.0257052
p__Ascomycota	0.0211389
p__Mucoromycota	0.019761
p__Proteobacteria	0.0200292
p__Basidiomycota	0.00128801
p__Bacteroidetes	2.04e-05
p__Chloroflexi	0.000166427
p__Fusobacteria	1.61e-06
p__Cyanobacteria	2.56e-05
p__Elusimicrobia	1.41e-05
p__Chlamydiae	7.08e-07
p__Candidatus Tectomicrobia	1.32e-06
p__Microsporidia	3.06e-05
p__Tenericutes	1.95e-06
p__Chytridiomycota	8.57e-06
p__Euryarchaeota	1.56e-06
p__Cryptomycota	4.66e-06
p__Zoopagomycota	2.13e-06
p__Verrucomicrobia	8.27e-06
p__Acidobacteria	5.73e-06
p__Crenarchaeota	5.3e-06
p__Deinococcus-Thermus	3.98e-06
p__Candidatus Microgenomates	3.8e-06
p__Blastocladiomycota	3.69e-06
p__Gemmatimonadetes	3.66e-08
p__Candidatus Bathyarchaeota	7.97e-08
p__Planctomycetes	2.09e-07
Others	0.0551543
Genus
Genus level	Wheat qu
g__Saccharopolyspora	0.722831
g__Streptomyces	0.0228627
g__Pseudomonas	0.0155643
g__Bacillus	0.0141299
g__Lichtheimia	0.0113689
g__Amycolatopsis	0.0102648
g__Actinopolyspora	0.00940136
g__Rasamsonia	0.00598926
g__Saccharomonospora	0.00598782
g__Talaromyces	0.00402265
g__Pseudonocardia	0.00364928
g__Aspergillus	0.00226729
g__Nocardia	0.00199683
g__Sciscionella	0.00191636
g__Micromonospora	0.00187601
g__Rhodococcus	0.00158688
g__Prauserella	0.00148221
g__Pantoea	0.00126269
g__Rhizopus	0.00122072
g__Mycobacterium	0.00116423
g__Staphylococcus	0.00115721
g__Lechevalieria	0.00111478
g__Puccinia	0.00111332
g__Nocardiopsis	0.0010798
g__Kutzneria	0.0010624
g__Alloactinosynnema	0.000941122
g__Microbacterium	0.00089475
g__Phycomyces	0.000787828
g__Thermocrispum	0.000742386
g__Actinomadura	0.000706492
g__Frankia	0.000702346
g__Saccharothrix	0.000640502
g__Kibdelosporangium	0.000574399
g__Lentzea	0.000568593
g__Nonomuraea	0.000556253
g__Kitasatospora	0.000513607
g__Actinoalloteichus	0.000484634
g__Absidia	0.000442161
g__Actinokineospora	0.000439248
g__Arthrobacter	0.000436186
g__Thermobifida	0.000401701
g__Actinomycetospora	0.000370103
g__Mucor	0.000368825
g__Nocardioides	0.000364766
g__Byssochlamys	0.000353376
g__Acetobacter	0.000317106
g__Allokutzneria	0.000273339
g__Burkholderia	0.000245522
g__Parasitella	0.000242863
g__Microtetraspora	0.000234304
g__Streptosporangium	0.000233017
g__Penicillium	0.000231356
g__Actinopolymorpha	0.000213938
g__Actinoplanes	0.000211705
g__Actinomyces	0.000211469
g__Streptacidiphilus	0.000209989
g__Gryllotalpicola	0.00020715
g__Rhizophagus	0.000203815
g__Cellulosimicrobium	0.000183773
g__Salinispora	0.000182967
g__Microlunatus	0.000182045
g__Allosalinactinospora	0.000179783
g__Weissella	0.000179752
g__Levilactobacillus	0.000166086
g__Nitrolancea	0.00015656
g__Histoplasma	0.000146012
g__Conexibacter	0.000141922
g__Paraburkholderia	0.00013466
g__Brachybacterium	0.000133426
g__Choanephora	0.000131462
g__Stackebrandtia	0.000125116
g__Cystobacter	0.000114804
g__Aeromicrobium	0.000112365
g__Curtobacterium	0.000111017
g__Microterricola	0.000109882
g__Paracoccidioides	0.000107897
g__Demequina	0.000105334
g__Haloactinobacterium	0.000104447							1
g__Geodermatophilus	9.55185e-05
g__Tetrasphaera	9.42592e-05
g__Thermomonospora	9.03019e-05
g__Herbidospora	8.66909e-05
g__Microbispora	8.63354e-05
g__Metarhizium	8.54099e-05
g__Kocuria	7.91711e-05
g__Mortierella	7.44204e-05
g__Gordonia	7.3501e-05
g__Kribbella	7.27513e-05
g__Rhizomucor	7.09314e-05
g__Erwinia	6.49247e-05
g__Coccidioides	6.33059e-05
g__Solirubrobacter	5.75251e-05
g__Actinosynnema	5.54202e-05
g__Corynebacterium	5.53492e-05
g__Colletotrichum	5.24887e-05
g__Actinocatenispora	5.24086e-05
g__Xiangella	5.23714e-05
g__Stigmatella	4.94125e-05
g__Podospora	4.88867e-05
g__Thermomyces	4.54091e-05
g__Paecilomyces	4.52222e-05
g__Streptococcus	4.48283e-05
g__Chaetomium	4.38718e-05
g__Variovorax	4.29228e-05
g__Sorangium	4.19428e-05
g__Lactobacillus	4.17037e-05
g__Modestobacter	4.07265e-05
g__Enterobacter	3.80319e-05
g__Uncinocarpus	3.70243e-05
g__Saitoella	3.58894e-05
g__Catenulispora	3.58033e-05
g__Fusarium	3.24167e-05
g__Brevibacterium	3.22475e-05
g__Botrytis	3.21367e-05
g__Dactylosporangium	3.20215e-05
g__Aureobasidium	3.1925e-05
g__Tsukamurella	3.03568e-05
g__Exophiala	3.00328e-05
g__Kytococcus	2.90713e-05
g__Emmonsia	2.84495e-05
g__Klebsiella	2.77264e-05
g__Acidovorax	2.76711e-05
g__Trichoderma	2.74173e-05
g__Pediococcus	2.73841e-05
g__Trichophyton	2.42342e-05
g__Cryobacterium	2.33553e-05
g__Clavispora	2.32132e-05
g__Glonium	2.31364e-05
g__Pseudogymnoascus	2.27839e-05
g__Streptomonospora	2.23224e-05
g__Hirsutella	2.13092e-05
g__Halomonas	2.12915e-05
g__Anncaliia	2.09084e-05
g__Methylobacterium	2.04394e-05
g__Crocosphaera	2.04038e-05
g__Planomonospora	2.00573e-05
g__Madurella	1.99717e-05
g__Segniliparus	1.98043e-05
g__Jiangella	1.97509e-05
g__Thermoleophilum	1.96199e-05
g__Planobispora	1.95565e-05
g__Paenibacillus	1.9454e-05
g__Sclerotinia	1.87889e-05
g__Micrococcus	1.78758e-05
g__Bosea	1.76546e-05
g__Tilletia	1.67329e-05
g__Sanguibacter	1.66852e-05
g__Cladophialophora	1.65764e-05
g__Branchiibius	1.62745e-05
g__Asanoa	1.62025e-05
g__Vibrio	1.61069e-05
g__Angustibacter	1.60628e-05
g__Ganoderma	1.5768e-05
g__Ascosphaera	1.56504e-05
g__Acremonium	1.56256e-05
g__Fonsecaea	1.54254e-05
g__Claviceps	1.52683e-05
g__Blastomyces	1.52179e-05
g__Valsa	1.46677e-05
g__Microsporum	1.42081e-05
g__Nitriliruptor	1.41016e-05
g__Acidothermus	1.41013e-05
g__Ornithinimicrobium	1.39961e-05
g__Erysiphe	1.36752e-05
g__Phycicoccus	1.35586e-05
g__Cellulomonas	1.31474e-05
g__Oidiodendron	1.31406e-05
g__Rhinocladiella	1.31268e-05
g__Cenococcum	1.28784e-05
g__Thermobispora	1.25908e-05
g__Leuconostoc	1.22999e-05
g__Serratia	1.17938e-05
g__Sinomonas	1.17542e-05
g__Propionibacterium	1.15943e-05
g__Pichia	1.14173e-05
g__Mycena	1.14119e-05
g__Actinospica	1.11293e-05
g__Rhizoctonia	1.10911e-05
g__Acinetobacter	1.05202e-05
g__Nakamurella	1.04227e-05
g__Pseudoalteromonas	1.03786e-05
g__Candida	1.02723e-05
g__Neurospora	1.00873e-05
g__Tolypocladium	9.90079e-06
g__Phaeoacremonium	9.81298e-06
g__Longispora	9.70385e-06
g__Glycomyces	9.50661e-06
g__Rubrobacter	9.31537e-06
g__Amanita	9.25213e-06
g__Promicromonospora	9.24363e-06
g__Bifidobacterium	8.91946e-06
g__Sporothrix	8.7764e-06
g__Bipolaris	8.71968e-06
g__Galerina	8.58406e-06
g__Patulibacter	8.1277e-06
g__Hydrogenophaga	8.11015e-06
g__Herpetosiphon	7.82945e-06
g__Ruania	7.62029e-06
g__Rhizobium	7.56688e-06
g__Scedosporium	7.48569e-06
g__Nosema	7.34756e-06
g__Myceliophthora	7.34312e-06
g__Catelliglobosispora	7.26225e-06
g__Hypomyces	7.18087e-06
g__Pseudoclavibacter	7.17941e-06
g__Lipomyces	7.0941e-06
g__Trichosporon	7.02083e-06
g__Leifsonia	6.82989e-06
g__Syncephalastrum	6.80324e-06
g__Ralstonia	6.79468e-06
g__Rathayibacter	6.77157e-06
g__Nannizzia	6.69217e-06
g__Sugiyamaella	6.65384e-06
g__Serinicoccus	6.43133e-06
g__Aquimarina	6.38984e-06
g__Luminiphilus	6.34418e-06
g__Beauveria	6.28097e-06
g__Serendipita	6.26606e-06
g__Acidipropionibacterium	6.26239e-06
g__Phaeomoniella	6.19793e-06
g__Blastococcus	5.99006e-06
g__Georgenia	5.9443e-06
g__Endocarpon	5.90758e-06
g__Agaricus	5.55667e-06
g__Verticillium	5.54651e-06
g__Bacteroides	5.53046e-06
g__Leucobacter	5.44233e-06
g__Rhodotorula	5.21341e-06
g__Arhodomonas	5.18392e-06
g__Thielavia	5.00023e-06
g__Lepidopterella	4.99267e-06
g__Purpureocillium	4.98275e-06
g__Stachybotrys	4.95735e-06
g__Luteimonas	4.87094e-06
g__Bradyrhizobium	4.83912e-06
g__Neisseria	4.80206e-06
g__Neonectria	4.72218e-06
g__Sinosporangium	4.69066e-06
g__Sulfolobus	4.68444e-06
g__Rozella	4.65759e-06
g__Xylona	4.63282e-06
g__Ustilago	4.62958e-06
g__Fodinicurvata	4.57339e-06
g__Granulicoccus	4.53853e-06
g__Agromyces	4.52653e-06
g__Plesiomonas	4.45453e-06
g__Cryptosporangium	4.42908e-06
g__Batrachochytrium	4.4261e-06
g__Marinactinospora	4.38844e-06
g__Meyerozyma	4.38085e-06
g__Verrucomicrobium	4.32185e-06
g__Cyphellophora	4.30041e-06
g__Haliangium	4.24833e-06
g__Quadrisphaera	4.24182e-06
g__Spirillospora	4.21803e-06
g__Glarea	4.0696e-06
g__Deinococcus	3.98413e-06
g__Mesorhizobium	3.80477e-06
g__Phialophora	3.75151e-06
g__Salmonella	3.65178e-06
g__Xylophilus	3.5137e-06
g__Agrococcus	3.48058e-06
g__Schwanniomyces	3.40052e-06
g__Thalassospira	3.39325e-06
g__Paraphaeosphaeria	3.34534e-06
g__Magnaporthiopsis	3.33231e-06
g__Spizellomyces	3.30802e-06
g__Isoptericola	3.21926e-06
g__Thiohalorhabdus	3.21738e-06
g__Luteipulveratus	3.20552e-06
g__Kuraishia	3.20046e-06
g__Allomyces	3.17742e-06
g__Sandaracinus	3.15577e-06
g__Arsenicicoccus	3.09335e-06
g__Setosphaeria	3.06484e-06
g__Peltigera	2.9727e-06
g__Annulohypoxylon	2.94477e-06
g__Azotobacter	2.93393e-06
g__Methylibium	2.91034e-06
g__Macrophomina	2.86594e-06
g__Olsenella	2.80541e-06
g__Janibacter	2.78326e-06
g__Pyrenophora	2.72386e-06
g__Leisingera	2.71393e-06
g__Anaplasma	2.68676e-06
g__Companilactobacillus	2.61092e-06
g__Schizosaccharomyces	2.60161e-06
g__Cryptococcus	2.56662e-06
g__Marinobacterium	2.54062e-06
g__Clavibacter	2.53442e-06
g__Ogataea	2.49811e-06
g__Mucilaginibacter	2.48151e-06
g__Escherichia	2.45617e-06
g__Hyphomicrobium	2.44173e-06
g__Aeromonas	2.42737e-06
g__Baudoinia	2.40103e-06
g__Uliginosibacterium	2.36836e-06
g__Holophaga	2.32358e-06
g__Succinimonas	2.32032e-06
g__Rhodanobacter	2.31984e-06
g__Pyrenochaeta	2.27124e-06
g__Brevibacillus	2.26927e-06
g__Tatumella	2.22132e-06
g__Mycosphaerella	2.2161e-06
g__Pestalotiopsis	2.18118e-06
g__Thermicanus	2.17593e-06
g__Parastagonospora	2.14378e-06
g__Conidiobolus	2.13336e-06
g__Stemphylium	2.1096e-06
g__Nitrosomonas	2.08971e-06
g__Metschnikowia	2.07496e-06
g__Cordyceps	2.06985e-06
g__Rhodothermus	2.06985e-06
g__Marmoricola	2.05644e-06
g__Babjeviella	1.98023e-06
g__Trachipleistophora	1.97822e-06
g__Rugosibacter	1.95679e-06
g__Auraticoccus	1.9535e-06
g__Aureimonas	1.94678e-06
g__Millisia	1.9445e-06
g__Neorhizobium	1.93833e-06
g__Bordetella	1.93303e-06
g__Kineococcus	1.93048e-06
g__Methyloversatilis	1.92488e-06
g__Chloroflexus	1.92082e-06
g__Comamonas	1.92082e-06
g__Limnohabitans	1.90908e-06
g__Pseudarthrobacter	1.89555e-06
g__Polaromonas	1.89493e-06
g__Phialocephala	1.82501e-06
g__Rosellinia	1.8121e-06
g__Ustilaginoidea	1.77854e-06
g__Nitrosospira	1.77349e-06
g__Syntrophobotulus	1.72801e-06
g__Chondromyces	1.65405e-06
g__Dothistroma	1.65208e-06
g__Ascochyta	1.63707e-06
g__Fusobacterium	1.60604e-06
g__Rhizopogon	1.5637e-06
g__Sporisorium	1.54706e-06
g__Capronia	1.54612e-06
g__Achromobacter	1.46323e-06
g__Legionella	1.45517e-06
g__Rhynchosporium	1.45117e-06
g__Auricularia	1.43602e-06
g__Pyrinomonas	1.42918e-06
g__Saccharomyces	1.40357e-06
g__Rickettsia	1.39275e-06
g__Chromobacterium	1.37112e-06
g__Wolbachia	1.36327e-06
g__Kwoniella	1.34889e-06
g__Candidatus Entotheonella	1.32471e-06
g__Ruminiclostridium	1.31925e-06
g__Sporosarcina	1.28627e-06
g__Hypsizygus	1.25989e-06
g__Magnaporthe	1.25427e-06
g__Orbilia	1.23417e-06
g__Drechmeria	1.22275e-06
g__Desulfatibacillum	1.20576e-06
g__Beijerinckia	1.18863e-06
g__Candidatus Phytoplasma	1.16379e-06
g__Ketogulonicigenium	1.15118e-06
g__Pneumocystis	1.11159e-06
g__Sordaria	1.09971e-06
g__Pseudooceanicola	1.08521e-06
g__Coprinopsis	1.02901e-06
g__Moniliophthora	1.02378e-06
g__Lactococcus	1.0155e-06
g__Zymoseptoria	1.00043e-06
g__Blakeslea	9.86725e-07
g__Piscirickettsia	9.5368e-07
g__Exidia	9.23473e-07
g__Microvirgula	9.19935e-07
g__Cryphonectria	9.03613e-07
g__Postia	9.03613e-07
g__Glutamicibacter	8.77089e-07
g__Gonapodya	8.36467e-07
g__Aneurinibacillus	8.13098e-07
g__Citrobacter	7.61302e-07
g__Phlebia	7.50322e-07
g__Candidatus Paracaedibacter	7.50322e-07
g__Candidatus Competibacter	7.50322e-07
g__Pleurocapsa	7.40406e-07
g__Fructilactobacillus	7.28884e-07
g__Leptosphaeria	7.18257e-07
g__Loktanella	7.16725e-07
g__Chlamydia	7.08409e-07
g__Coxiella	6.97974e-07
g__Limosilactobacillus	6.76497e-07
g__Furfurilactobacillus	6.72311e-07
g__Taphrina	6.44572e-07
g__Leucoagaricus	6.3185e-07
g__Dickeya	6.28841e-07
g__Loigolactobacillus	6.00257e-07
g__Aminobacter	5.8681e-07
g__Moelleriella	5.66281e-07
g__Methyloceanibacter	5.47763e-07
g__Corallococcus	5.27699e-07
g__Torrubiella	5.14506e-07
g__Liquorilactobacillus	5.11689e-07
g__Xanthophyllomyces	5.10857e-07
g__Spiroplasma	4.94491e-07
g__Lachancea	4.90006e-07
g__Candidatus Carsonella	4.21803e-07
g__Eutypa	4.10555e-07
g__Chrysoporthe	3.97961e-07
g__Enterocytozoon	3.73411e-07
g__Sphaerobolus	3.61601e-07
g__Cercospora	2.95209e-07
g__Dermacoccus	2.93832e-07
g__Mycoplasma	2.86812e-07
g__Fructobacillus	2.84944e-07
g__Coniosporium	2.69779e-07
g__Labrenzia	2.65601e-07
g__Clostridium	2.61022e-07
g__Pisolithus	2.59594e-07
g__Paucilactobacillus	2.51401e-07
g__Phaeospirillum	2.45003e-07
g__Schizopora	2.26988e-07
g__Caloranaerobacter	2.2694e-07
g__Apibacter	2.00086e-07
g__Acetoanaerobium	1.85647e-07
g__Lentilactobacillus	1.74026e-07
g__Ophiostoma	1.67904e-07
g__Enterococcus	1.65475e-07
g__Ligilactobacillus	1.60069e-07
g__Desulfobacca	1.31443e-07
g__Exiguobacterium	1.29552e-07
g__Thermomucor	1.20051e-07
g__Porphyromonas	1.10139e-07
g__Hyalangium	9.16424e-08
g__Acidibacillus	8.69938e-08
g__Gemella	6.76982e-08
g__Tetragenococcus	6.41987e-08
g__Sphingomonas	5.40773e-08
g__Candidatus Stoquefichus	5.02308e-08
g__Hanseniaspora	3.39129e-08
g__Nosocomiicoccus	3.38173e-08
g__Listeria	3.16759e-08
g__Yarrowia	2.7919e-08
g__Grosmannia	1.31925e-08
others	0.132466
Species
Species level	Wheat qu
s__Saccharopolyspora hirsuta	0.387954
s__Saccharopolyspora rectivirgula	0.127132
s__Saccharopolyspora shandongensis	0.0541535
s__Saccharopolyspora erythraea	0.0258846
s__Saccharopolyspora spinosa	0.0249503
s__Rasamsonia emersonii	0.00598926
s__Lichtheimia ramosa	0.00482447
s__Pseudomonas sp. AU12215	0.00205069
s__Bacillus licheniformis	0.00166053
s__Amycolatopsis taiwanensis	0.00163629
s__Actinopolyspora saharensis	0.00137496
s__Lichtheimia corymbifera	0.00133297
s__Actinopolyspora halophila	0.00129836
s__Saccharomonospora glauca	0.00119353
s__Talaromyces islandicus	0.00114457
s__Streptomyces sp. NRRL S-813	0.00112453
s__Puccinia striiformis	0.00107541
s__Staphylococcus gallinarum	0.00102392
s__Pseudomonas nitroreducens	0.000989486
s__Pseudonocardia acaciae	0.000986144
s__Prauserella marina	0.000937792
s__Pseudonocardia spinosispora	0.000903735
s__Amycolatopsis jejuensis	0.000891188
s__Saccharomonospora marina	0.000888419
s__Actinopolyspora xinjiangensis	0.000870954
s__Actinopolyspora erythraea	0.000838313
s__Sciscionella sp. SE31	0.0008204
s__Sciscionella marina	0.000790707
s__Phycomyces blakesleeanus	0.000787828
s__Rhizopus microsporus	0.000739396
s__Pantoea ananatis	0.000719779
s__Amycolatopsis orientalis	0.000693818
s__Thermocrispum municipale	0.000690037
s__Lechevalieria aerocolonigenes	0.000686981
s__Aspergillus cristatus	0.00066621
s__Saccharomonospora paurometabolica	0.000649357
s__Actinopolyspora mzabensis	0.000644325
s__Amycolatopsis methanolica	0.000642737
s__Amycolatopsis nigrescens	0.000635209
s__Saccharomonospora azurea	0.000611676
s__Actinopolyspora mortivallis	0.000601098
s__Saccharomonospora viridis	0.000589721
s__Kutzneria sp. 744	0.000561471
s__Alloactinosynnema album	0.000558099
s__Talaromyces stipitatus	0.000528888
s__Bacillus subtilis	0.000513496
s__Pseudonocardia autotrophica	0.000481276
s__Streptomyces hokutonensis	0.00047688
s__Kutzneria albida	0.000465639
s__Pseudomonas aeruginosa	0.000451292
s__Absidia glauca	0.000442161
s__Streptomyces sp. F-3	0.000439119
s__Amycolatopsis benzoatilytica	0.00042511
s__Amycolatopsis saalfeldensis	0.000420989
s__Pseudonocardia dioxanivorans	0.000412386
s__Saccharomonospora saliphila	0.000410764
s__Streptomyces sp. NRRL S-340	0.000393032
s__Thermobifida halotolerans	0.000388104
s__Prauserella sp. Am3	0.000379554
s__Actinomycetospora chiangmaiensis	0.000370103
s__Saccharomonospora sp. CNQ490	0.000360251
s__Amycolatopsis sp. ATCC 39116	0.000356882
s__Byssochlamys spectabilis	0.000353376
s__Saccharomonospora xinjiangensis	0.000351779
s__Amycolatopsis alba	0.000341377
s__Acetobacter malorum	0.000317106
s__Amycolatopsis thermoflava	0.000314996
s__Talaromyces marneffei	0.000301886
s__Streptomyces lavenduligriseus	0.000298422
s__Lechevalieria xinjiangensis	0.000295623
s__Streptomyces griseoplanus	0.000291866
s__Micromonospora coxensis	0.000287022
s__Nocardia paucivorans	0.000282358
s__Allokutzneria albata	0.000273339
s__Nonomuraea solani	0.000262811
s__Streptomyces puniciscabiei	0.000252595
s__Kibdelosporangium phytohabitans	0.000251478
s__Microbacterium resistens	0.000245847
s__Parasitella parasitica	0.000242863
s__Rhodococcus rhodnii	0.000241239
s__Saccharomonospora cyanea	0.000241098
s__Saccharomonospora halophila	0.000240629
s__Actinoalloteichus spitiensis	0.000234832
s__Micromonospora peucetia	0.000234393
s__Streptomyces sp. URHA0041	0.000230701
s__Amycolatopsis azurea	0.00022944
s__Nocardioides sp. JS614	0.000228881
s__Pseudonocardia oroxyli	0.000221225
s__Kitasatospora azatica	0.000213897
s__Kibdelosporangium sp. MJ126-NF4	0.000207635
s__Gryllotalpicola ginsengisoli	0.00020715
s__Amycolatopsis japonica	0.000206779
s__Alloactinosynnema iranicum	0.000206112
s__Rhizophagus irregularis	0.000203815
s__Actinopolymorpha alba	0.000203108
s__Microbacterium sp. XT11	0.00020015
s__Nocardia sp. BMG51109	0.000197394
s__Lentzea albida	0.000192835
s__Rhodococcus sp. P27	0.000191339
s__Actinokineospora enzanensis	0.000190037
s__Rhizopus delemar	0.00018965
s__Nocardiopsis potens	0.000180169
s__Allosalinactinospora lopnorensis	0.000179783
s__Nocardia terpenica	0.000178344
s__Streptosporangium roseum	0.000175613
s__Actinokineospora spheciospongiae	0.000172303
s__Streptomyces rimosus	0.00016773
s__Levilactobacillus brevis	0.000166086
s__Amycolatopsis halophila	0.00016505
s__Microlunatus phosphovorus	0.000164709
s__Aspergillus ruber	0.000164255
s__Nocardiopsis halotolerans	0.000158718
s__Talaromyces verruculosus	0.000157488
s__Nitrolancea hollandica	0.00015656
s__Streptomyces sp. AA4	0.000155178
s__uncultured bacterium	0.000154222
s__Saccharothrix sp. NRRL B-16348	0.000153135
s__Actinomadura kijaniata	0.000146488
s__Streptomyces leeuwenhoekii	0.000146051
s__Histoplasma capsulatum	0.000146012
s__Streptomyces sp. RSD-27	0.000145337
s__Rhizopus oryzae	0.000143802
s__Micromonospora rhizosphaerae	0.000142561
s__Saccharothrix syringae	0.000142065
s__Conexibacter woesei	0.000141922
s__Frankia sp. Dg2	0.000140472
s__Amycolatopsis vancoresmycina	0.000139118
s__Amycolatopsis sp. M39	0.000138249
s__Micromonospora rosaria	0.000138242
s__Streptomyces pristinaespiralis	0.000138121
s__Mucor circinelloides	0.000137684
s__Amycolatopsis rifamycinica	0.000135586
s__Bacillus stratosphericus	0.000133785
s__Alloactinosynnema sp. L-07	0.000133777
s__Brachybacterium phenoliresistens	0.000133426
s__Candidatus Burkholderia humilis	0.000133249
s__Choanephora cucurbitarum	0.000131462
s__Lechevalieria fradiae	0.000129485
s__Micromonospora pattaloongensis	0.000126487
s__Streptomyces sp. RV15	0.000126101
s__Actinomadura atramentaria	0.000125584
s__Stackebrandtia nassauensis	0.000125116
s__Weissella paramesenteroides	0.000124966
s__Nocardia arthritidis	0.000124453
s__Streptomyces thermoautotrophicus	0.00012394
s__Rhodococcus triatomae	0.000123203
s__Streptomyces sp. NRRL F-4335	0.000122554
s__Streptomyces viridochromogenes	0.000122396
s__Nocardiopsis dassonvillei	0.000121921
s__Kitasatospora sp. MY 5-36	0.00012188
s__Mycobacterium smegmatis	0.000120489
s__Nocardiopsis halophila	0.000119692
s__Micromonospora citrea	0.000119635
s__Streptomyces sp. TP-A0874	0.000118632
s__Nocardiopsis chromatogenes	0.000118144
s__Streptomyces olivochromogenes	0.000116887
s__Rhodococcus rhodochrous	0.000115917
s__Streptomyces auratus	0.000115348
s__Streptomyces sulphureus	0.000115299
s__Cystobacter fuscus	0.000114804
s__Streptomyces lavendulae	0.000113687
s__Microbacterium sp. GCS4	0.000113314
s__Streptomyces scopuliridis	0.00011313
s__Streptomyces canus	0.000113001
s__Nocardia testacea	0.000112536
s__Aeromicrobium sp. Root236	0.000112365
s__Saccharothrix sp. NRRL B-16314	0.000111627
s__Frankia sp. DC12	0.000111411
s__Microterricola viridarii	0.000109882
s__Streptomyces bingchenggensis	0.000109815
s__Nocardia jinanensis	0.000109456
s__Actinomadura flavalba	0.000109272
s__Actinomyces sp. oral taxon 171	0.00010926
s__Streptomyces roseoverticillatus	0.000109238
s__Arthrobacter sp. YC-RL1	0.00010891
s__Lentzea flaviverrucosa	0.000108619
s__Streptomyces aurantiacus	0.000108336
s__Streptomyces sp. CNS654	0.000108297
s__Streptomyces sp. NRRL F-4428	0.000107841
s__Nocardia niwae	0.000106956
s__Microbacterium sp. G3	0.000105407
s__Demequina lutea	0.000105334
s__Streptomyces fradiae	0.000105282
s__Kibdelosporangium aridum	0.000104995
s__Streptomyces purpeofuscus	0.000104752
s__Haloactinobacterium album	0.000104447
s__Actinomadura echinospora	0.000102872
s__Curtobacterium sp. ER1_6	0.000102074
s__Streptomyces sp. Amel2xE9	0.000101999
s__Mycobacterium sp. 1274756.6	9.6078e-05
s__Actinomyces sp. Lu 9419	9.5103e-05
s__Streptomyces sp. RTd22	9.50993e-05
s__Tetrasphaera japonica	9.42592e-05
s__Salinispora pacifica	9.39566e-05
s__Streptomyces griseus	9.388e-05
s__Talaromyces cellulolyticus	9.29436e-05
s__Streptomyces sp. e14	9.05981e-05
s__Actinoalloteichus hymeniacidonis	9.01378e-05
s__Paracoccidioides brasiliensis	8.99888e-05
s__Actinoalloteichus cyanogriseus	8.98828e-05
s__Frankia inefficax	8.92497e-05
s__Pseudomonas sp. 21	8.49981e-05
s__Bacillus sp. BT1B_CT2	8.35056e-05
s__Pseudonocardia asaccharolytica	8.34589e-05
s__Streptomyces cattleya	8.10708e-05
s__Streptomyces lydicus	8.10392e-05
s__Streptomyces vietnamensis	7.71691e-05
s__Streptomyces sp. NRRL F-4489	7.67142e-05
s__Streptomyces sp. HGB0020	7.64276e-05
s__Cellulosimicrobium cellulans	7.64245e-05
s__Amycolatopsis xylanica	7.40957e-05
s__Streptomyces sp. LUP30	7.33931e-05
s__Aspergillus terreus	7.32277e-05
s__Amycolatopsis balhimycina	7.28439e-05
s__Streptomyces varsoviensis	7.26892e-05
s__Lentzea violacea	7.22712e-05
s__Streptomyces violens	7.10401e-05
s__Aspergillus calidoustus	7.01672e-05
s__Nocardioides sp. Iso805N	6.99282e-05
s__Micromonospora eburnea	6.98384e-05
s__Nocardiopsis lucentensis	6.89787e-05
s__Bacillus velezensis	6.80364e-05
s__Saccharothrix espanaensis	6.7854e-05
s__Amycolatopsis mediterranei	6.6782e-05
s__Lentzea sp. DHS C013	6.64713e-05
s__Candidatus Paraburkholderia schumannianae	6.61366e-05
s__Kribbella catacumbae	6.55842e-05
s__Streptomyces sp. NBRC 110611	6.36458e-05
s__Pseudomonas sp. NBRC 111135	6.32853e-05
s__Erwinia typographi	6.21682e-05
s__Streptomyces yokosukanensis	6.1525e-05
s__Streptomyces sp. AA0539	6.08739e-05
s__Streptomyces sp. TP-A0356	6.07063e-05
s__Bacillus amyloliquefaciens	5.95409e-05
s__Herbidospora daliensis	5.78845e-05
s__Streptosporangium amethystogenes	5.74038e-05
s__Micromonospora chaiyaphumensis	5.69018e-05
s__Streptomyces sparsogenes	5.68069e-05
s__Rhodococcus sp. JVH1	5.61703e-05
s__Solirubrobacter sp. URHD0082	5.59543e-05
s__Streptomyces hygroscopicus	5.58442e-05
s__Actinosynnema mirum	5.54202e-05
s__Streptomyces sp. FXJ1.172	5.43316e-05
s__Nonomuraea candida	5.40942e-05
s__Thermomonospora chromogena	5.40306e-05
s__Mortierella elongata	5.37781e-05
s__Nocardia asiatica	5.30071e-05
s__Aspergillus nidulans	5.28901e-05
s__Amycolatopsis keratiniphila	5.2807e-05
s__Lentzea jiangxiensis	5.27848e-05
s__Mucor ambiguus	5.26573e-05
s__Actinocatenispora sera	5.24086e-05
s__Xiangella phaseoli	5.23714e-05
s__Streptomyces cellostaticus	5.18065e-05
s__Streptomyces fulvoviolaceus	5.13336e-05
s__Rhizomucor miehei	5.11631e-05
s__Amycolatopsis tolypomycina	5.09157e-05
s__Microbacterium azadirachtae	5.03081e-05
s__Mycobacterium sp. SCH	4.95865e-05
s__Stigmatella aurantiaca	4.94125e-05
s__Podospora anserina	4.88867e-05
s__Streptomyces sp. SAT1	4.85379e-05
s__Streptomyces nanshensis	4.83825e-05
s__Corynebacterium glutamicum	4.79191e-05
s__Streptomyces niger	4.78272e-05
s__Micromonospora auratinigra	4.70266e-05
s__Mycobacterium canettii	4.68669e-05
s__Streptomyces sp. NRRL F-3213	4.64834e-05
s__Actinokineospora inagensis	4.60205e-05
s__Pseudonocardia sp. HH130630-07	4.57807e-05
s__Thermomyces lanuginosus	4.54091e-05
s__Paecilomyces sp. J18	4.52222e-05
s__Streptomyces flavidovirens	4.49913e-05
s__Streptomyces reticuli	4.47778e-05
s__Microtetraspora fusca	4.41135e-05
s__Aspergillus fumigatus	4.40996e-05
s__Microbacterium sp. SCN 70-18	4.40189e-05
s__Streptomyces sp. CT34	4.38839e-05
s__Aspergillus clavatus	4.36133e-05
s__Pseudonocardia sp. P2	4.27826e-05
s__Micromonospora inositola	4.26853e-05
s__Nocardia amamiensis	4.25657e-05
s__Nocardia harenae	4.23966e-05
s__Sorangium cellulosum	4.19428e-05
s__Actinomadura formosensis	4.17851e-05
s__Aspergillus udagawae	4.17104e-05
s__Streptomyces oceani	4.14517e-05							1
s__Aspergillus lentulus	4.13508e-05
s__Micromonospora purpureochromogenes	4.1084e-05
s__Micromonospora inyonensis	4.08632e-05
s__Chaetomium globosum	4.05844e-05
s__Streptomyces clavuligerus	3.99373e-05
s__Actinomadura chibensis	3.97992e-05
s__Streptomyces ochraceiscleroticus	3.96679e-05
s__Candidatus Paraburkholderia calva	3.96211e-05
s__Streptomyces bicolor	3.93168e-05
s__Streptomyces sp. PRh5	3.92584e-05
s__Streptococcus agalactiae	3.92296e-05
s__Nocardiopsis gilva	3.88311e-05
s__Microbispora sp. GMKU363	3.85127e-05
s__Streptomyces albus	3.84525e-05
s__Burkholderia cepacia	3.84102e-05
s__Saccharopolyspora endophytica	3.81869e-05
s__Streptomyces scabiei	3.7649e-05
s__Uncinocarpus reesii	3.70243e-05
s__Pseudomonas denitrificans	3.64663e-05
s__Colletotrichum incanum	3.62779e-05
s__Thermomonospora curvata	3.62713e-05
s__Saitoella complicata	3.58894e-05
s__Catenulispora acidiphila	3.58033e-05
s__Bacillus pumilus	3.55386e-05
s__Puccinia triticina	3.53874e-05
s__Streptomyces catenulae	3.50561e-05
s__Streptomyces violaceusniger	3.49677e-05
s__Streptomyces sp. 150FB	3.47531e-05
s__Bacillus sp. 5B6	3.47087e-05
s__Streptomyces sp. CNT360	3.43138e-05
s__Staphylococcus aureus	3.41525e-05
s__Streptomyces avicenniae	3.3671e-05
s__Actinomadura oligospora	3.36096e-05
s__Streptomyces thermoviolaceus	3.35699e-05
s__Thermocrispum agreste	3.35355e-05
s__Streptacidiphilus albus	3.3455e-05
s__Streptomyces celluloflavus	3.29402e-05
s__Streptomyces ipomoeae	3.28016e-05
s__Streptomyces sp. MBT76	3.27564e-05
s__Modestobacter sp. DSM 44400	3.26415e-05
s__Enterobacter cloacae	3.26005e-05
s__Streptomyces sp. NRRL F-5122	3.23486e-05
s__Microtetraspora glauca	3.22695e-05
s__Botrytis cinerea	3.21367e-05
s__Actinobacteria bacterium OK074	3.21348e-05
s__Dactylosporangium aurantiacum	3.20215e-05
s__Streptomyces agglomeratus	3.16575e-05
s__Amycolatopsis regifaucium	3.10335e-05
s__Nocardiopsis listeri	3.08779e-05
s__Streptacidiphilus carbonis	3.07037e-05
s__Mycobacterium kansasii	3.06467e-05
s__Streptomyces toyocaensis	3.05531e-05
s__Microbispora sp. ATCC PTA-5024	3.0435e-05
s__Streptomyces sp. DSM 15324	3.03907e-05
s__Streptomyces sp. G25(2015)	3.02591e-05
s__Mycobacterium celatum	3.00129e-05
s__Streptomyces sp. NRRL F-5126	3.0007e-05
s__Penicillium arizonense	2.96823e-05
s__Streptomyces sp. NBRC 109706	2.9269e-05
s__Nonomuraea maritima	2.92344e-05
s__Kytococcus sedentarius	2.90713e-05
s__Aureobasidium pullulans	2.86171e-05
s__Streptomyces caeruleatus	2.85296e-05
s__Bacillus paralicheniformis	2.80704e-05
s__Streptomyces natalensis	2.80206e-05
s__Actinoplanes subtropicus	2.78008e-05
s__Klebsiella cf. planticola B43	2.77264e-05
s__Streptomyces nodosus	2.76886e-05
s__Streptomyces sp. NRRL S-1868	2.75792e-05
s__Streptomyces albulus	2.73756e-05
s__Nocardia flavorosea	2.7367e-05
s__Arthrobacter sp. ERGS1:01	2.71554e-05
s__Streptomyces iranensis	2.70918e-05
s__Pseudonocardia sp. HH130629-09	2.69993e-05
s__Streptomyces sp. NRRL B-1347	2.68283e-05
s__Nocardiopsis sp. FU 40	2.66224e-05
s__Streptomyces mutabilis	2.65244e-05
s__Streptomyces caatingaensis	2.57127e-05
s__Amycolatopsis decaplanina	2.56473e-05
s__Microbacterium sp. TNHR37B	2.55382e-05
s__Streptomyces sp. DvalAA-43	2.55226e-05
s__Actinokineospora terrae	2.53889e-05
s__Streptomyces olindensis	2.51326e-05
s__Streptomyces pathocidini	2.49375e-05
s__Nocardia speluncae	2.48892e-05
s__Streptomyces sp. NRRL F-5135	2.44983e-05
s__Rhodococcus jostii	2.44735e-05
s__Pseudomonas sp. NBRC 111131	2.43113e-05
s__Streptomyces sp. MspMP-M5	2.42702e-05
s__Geodermatophilus siccatus	2.40328e-05
s__Streptomyces humi	2.40013e-05
s__Metarhizium robertsii	2.39134e-05
s__Pediococcus pentosaceus	2.35728e-05
s__Streptomyces sp. Ncost-T10-10d	2.35274e-05
s__Streptomyces sp. MUSC164	2.33115e-05
s__Gordonia araii	2.33041e-05
s__Glonium stellatum	2.31364e-05
s__Streptomyces avermitilis	2.29059e-05
s__Nocardiopsis trehalosi	2.26675e-05
s__Amycolatopsis lurida	2.2379e-05
s__Nocardia concava	2.2379e-05
s__Streptomonospora alba	2.23224e-05
s__Streptomyces cinnamoneus	2.23204e-05
s__Streptomyces niveus	2.23099e-05
s__Pseudomonas sp. CCA 1	2.21671e-05
s__Brevibacterium sandarakinum	2.2145e-05
s__Nocardia tenerifensis	2.2009e-05
s__Cryobacterium flavum	2.19261e-05
s__Streptomyces sp. NRRL B-1568	2.18415e-05
s__Nocardiopsis sp. CNS-639	2.181e-05
s__Micromonospora echinospora	2.18016e-05
s__Actinobacteria bacterium OK006	2.17091e-05
s__Lentzea albidocapillata	2.16255e-05
s__Rhodococcus tukisamuensis	2.15772e-05
s__Streptomyces sp. NBRC 110028	2.1503e-05
s__Nocardia miyunensis	2.14083e-05
s__Hirsutella minnesotensis	2.13092e-05
s__Aspergillus niger	2.12991e-05
s__Streptomyces indicus	2.09916e-05
s__Streptomyces atriruber	2.09189e-05
s__Anncaliia algerae	2.09084e-05
s__Streptomyces parvulus	2.08492e-05
s__Micromonospora echinaurantiaca	2.07524e-05
s__Coccidioides posadasii	2.06305e-05
s__Nocardia transvalensis	2.056e-05
s__Aspergillus oryzae	2.0492e-05
s__Bacillus glycinifermentans	2.04305e-05
s__Crocosphaera watsonii	2.04038e-05
s__Pseudonocardia sp. AL041005-10	2.01243e-05
s__Planomonospora sphaerica	2.00573e-05
s__Madurella mycetomatis	1.99717e-05
s__Kitasatospora mediocidica	1.98964e-05
s__Amycolatopsis pretoriensis	1.97847e-05
s__Thermoleophilum album	1.96199e-05
s__Clavispora lusitaniae	1.95944e-05
s__Planobispora rosea	1.95565e-05
s__Streptomyces aureofaciens	1.9015e-05
s__Actinomadura rifamycini	1.89944e-05
s__Microtetraspora malaysiensis	1.89204e-05
s__Sclerotinia sclerotiorum	1.87889e-05
s__Nocardia amikacinitolerans	1.87486e-05
s__Streptomyces sp. PTY087I2	1.85708e-05
s__Actinoplanes sp. SE50_110	1.82986e-05
s__Streptomyces sclerotialus	1.82888e-05
s__Penicillium roqueforti	1.80841e-05
s__Actinomadura hibisca	1.78863e-05
s__Arthrobacter crystallopoietes	1.7732e-05
s__Streptomyces melanosporofaciens	1.76154e-05
s__Herbidospora sakaeratensis	1.75262e-05
s__Streptomyces sp. MnatMP-M27	1.7436e-05
s__Microbispora rosea	1.73877e-05
s__Microlunatus soli	1.73359e-05
s__Rhodococcus pyridinivorans	1.733e-05
s__Streptomyces sp. NRRL F-5053	1.71503e-05
s__Streptomyces bungoensis	1.70235e-05
s__Kitasatospora sp. MBT63	1.70161e-05
s__Frankia sp. BMG5.36	1.70117e-05
s__Streptomyces guanduensis	1.67626e-05
s__Mycobacterium kyorinense	1.66944e-05
s__Sanguibacter sp. ISLP-3	1.66852e-05
s__Streptomyces sp. PAN_FS17	1.65271e-05
s__Nocardia vaccinii	1.65239e-05
s__Mycobacterium vaccae	1.64255e-05
s__Microbacterium sp. Root53	1.63043e-05
s__Streptomyces sp. AS58	1.62931e-05
s__Branchiibius sp. NY16-3462-2	1.62745e-05
s__Penicillium nordicum	1.62716e-05
s__Asanoa ishikariensis	1.62025e-05
s__Bacillus sp. LM 4-2	1.61446e-05
s__Pseudomonas knackmussii	1.61421e-05
s__Microtetraspora niveoalba	1.61352e-05
s__Mycobacterium tuberculosis	1.61035e-05
s__Angustibacter sp. Root456	1.60628e-05
s__Rhodococcus imtechensis	1.60574e-05
s__Streptomyces rimofaciens	1.59834e-05
s__Streptomyces sp. CNB091	1.59134e-05
s__Streptomyces noursei	1.58624e-05
s__Streptomyces sp. NRRL S-646	1.58523e-05
s__Penicillium brasilianum	1.58198e-05
s__Mortierella verticillata	1.57709e-05
s__Micromonospora narathiwatensis	1.57097e-05
s__Streptomyces rubellomurinus	1.5676e-05
s__Ascosphaera apis	1.56504e-05
s__Acremonium chrysogenum	1.56256e-05
s__Streptomyces sp. NRRL S-1448	1.55691e-05
s__Streptomyces sp. PsTaAH-124	1.55516e-05
s__candidate division TM6 bacterium RIFCSPHIGHO2_12_FULL_32_22	1.55367e-05
s__Streptomyces phaeopurpureus	1.54433e-05
s__Streptomyces peruviensis	1.54411e-05
s__Rhodococcus phenolicus	1.5439e-05
s__Nocardiopsis kunsanensis	1.53934e-05
s__Pseudomonas sp. AU11447	1.53441e-05
s__Nocardioides alkalitolerans	1.53176e-05
s__Streptomyces megasporus	1.53136e-05
s__Claviceps purpurea	1.52683e-05
s__Kocuria polaris	1.52671e-05
s__Streptomyces glaucescens	1.52567e-05
s__Geodermatophilus sp. DSM 45219	1.51691e-05
s__[Actinopolyspora] iraqiensis	1.50463e-05
s__Streptomyces sp. SBT349	1.49814e-05
s__Geodermatophilaceae bacterium URHA0031	1.49543e-05
s__Streptomyces chattanoogensis	1.49129e-05
s__Streptomyces roseochromogenus	1.48675e-05
s__Streptomyces atratus	1.48579e-05
s__Nocardia pseudovaccinii	1.47908e-05
s__Rhodococcus sp. UNC363MFTsu5.1	1.47871e-05
s__Actinoplanes awajinensis	1.477e-05
s__Valsa mali	1.46677e-05
s__Streptomyces ciscaucasicus	1.46082e-05
s__Mycobacterium xenopi	1.45651e-05
s__Nocardia brevicatena	1.45591e-05
s__Nocardia sp. BMG111209	1.45562e-05
s__Rhizomucor pusillus	1.4539e-05
s__Pseudomonas delhiensis	1.44867e-05
s__Mycobacterium sp. Soil538	1.44571e-05
s__Actinoplanes sp. NAI112	1.44468e-05
s__Streptomyces sp. NRRL B-24891	1.44231e-05
s__Streptomyces sp. 769	1.44059e-05
s__Rhodococcus sp. WMMA185	1.43879e-05
s__Streptomyces sp. LaPpAH-108	1.43866e-05
s__Actinomadura rubrobrunea	1.43708e-05
s__Nocardia fusca	1.43323e-05
s__Aspergillus bombycis	1.43099e-05
s__Arthrobacter sp. Hiyo8	1.43014e-05
s__Penicillium oxalicum	1.42839e-05
s__Metarhizium anisopliae	1.42537e-05
s__Mycobacterium sp. JLS	1.42222e-05
s__Saccharothrix sp. ST-888	1.42093e-05
s__Microsporum canis	1.42081e-05
s__Streptomyces scabrisporus	1.41534e-05
s__Streptomyces xylophagus	1.41141e-05
s__Nitriliruptor alkaliphilus	1.41016e-05
s__Acidothermus cellulolyticus	1.41013e-05
s__Ornithinimicrobium pekingense	1.39961e-05
s__Streptomyces griseoruber	1.39269e-05
s__Trichoderma atroviride	1.39052e-05
s__Prauserella rugosa	1.37841e-05
s__Nocardiopsis salina	1.37706e-05
s__Erysiphe necator	1.36752e-05
s__Streptomyces sp. NRRL WC-3742	1.36219e-05
s__Weissella cibaria	1.36173e-05
s__Streptomyces sp. Termitarium-T10T-6	1.35991e-05
s__Streptomyces exfoliatus	1.35925e-05
s__Weissella confusa	1.35732e-05
s__Acidovorax citrulli	1.35e-05
s__Aspergillus fischeri	1.34235e-05
s__Streptomyces radiopugnans	1.34046e-05
s__Paraburkholderia sacchari	1.33942e-05
s__Streptomyces sp. WM6378	1.33583e-05
s__Actinomadura macra	1.33062e-05
s__Actinobacteria bacterium RBG_19FT_COMBO_70_19	1.32881e-05
s__Streptomyces sp. 44030	1.32763e-05
s__Streptomyces sp. Tu 6176	1.32659e-05
s__Streptomyces flavochromogenes	1.3227e-05
s__Gordonia soli	1.3214e-05
s__Micromonospora sediminicola	1.32072e-05
s__Mycobacterium chlorophenolicum	1.31836e-05
s__Segniliparus rugosus	1.31607e-05
s__Oidiodendron maius	1.31406e-05
s__Rhinocladiella mackenziei	1.31268e-05
s__Streptomyces sp. DvalAA-14	1.30589e-05
s__Micromonospora viridifaciens	1.30111e-05
s__bacterium SCGC AG-212-C10	1.3011e-05
s__Rhodococcus fascians	1.2975e-05
s__Cenococcum geophilum	1.28784e-05
s__Rhodococcus opacus	1.28722e-05
s__Actinoplanes globisporus	1.28055e-05
s__Streptomyces decoyicus	1.27359e-05
s__Pantoea agglomerans	1.26982e-05
s__Pseudomonas syringae	1.26481e-05
s__Arthrobacter sp. FB24	1.2639e-05
s__Nocardia pneumoniae	1.2628e-05
s__Metarhizium guizhouense	1.26191e-05
s__Streptomyces achromogenes	1.26156e-05
s__Thermobispora bispora	1.25908e-05
s__Mycobacterium gordonae	1.25454e-05
s__Thermobifida cellulosilytica	1.24943e-05
s__Trichophyton verrucosum	1.24739e-05
s__Streptomyces sp. SS	1.24447e-05
s__Salinispora arenicola	1.23689e-05
s__Streptomyces acidiscabies	1.23296e-05
s__Streptomyces himastatinicus	1.23157e-05
s__Streptomyces sp. FXJ7.023	1.22384e-05
s__Nocardia jiangxiensis	1.22299e-05
s__Rhodococcus maanshanensis	1.22275e-05
s__Streptomyces sp. NRRL F-5755	1.20618e-05
s__Streptomyces sp. BoleA5	1.20543e-05
s__Streptomyces sp. AcH 505	1.20303e-05
s__Micrococcus luteus	1.19675e-05
s__Streptomyces monomycini	1.19359e-05
s__Nonomuraea sp. NBRC 110462	1.19153e-05
s__Micromonospora lupini	1.19115e-05
s__Streptomyces ghanaensis	1.18401e-05
s__Serratia marcescens	1.17938e-05
s__Exophiala aquamarina	1.17227e-05
s__Streptomyces sp. NRRL S-920	1.16973e-05
s__Bacillus cereus	1.16465e-05
s__Aspergillus nomius	1.16464e-05
s__Mycobacterium phlei	1.14832e-05
s__Streptomycetaceae bacterium MP113-05	1.14224e-05
s__Nocardia niigatensis	1.14123e-05
s__Mycena chlorophos	1.14119e-05
s__Nocardia altamirensis	1.14052e-05
s__Tsukamurella sp. 1534	1.13583e-05
s__Nonomuraea jiangxiensis	1.1292e-05
s__Pichia kudriavzevii	1.12217e-05
s__Solirubrobacterales bacterium URHD0059	1.11243e-05
s__Rhizoctonia solani	1.10911e-05
s__Fusarium oxysporum	1.10906e-05							1
s__Microbacterium luticocti	1.10515e-05
s__Nocardiopsis synnemataformans	1.09801e-05
s__Streptomyces sp. MMG1121	1.08385e-05
s__Nonomuraea sp. SBT364	1.08193e-05
s__Streptomyces sp. PpalLS-921	1.0747e-05
s__Jiangella gansuensis	1.06065e-05
s__Streptomyces longwoodensis	1.05758e-05
s__Kitasatospora phosalacinea	1.05578e-05
s__Penicillium digitatum	1.05288e-05
s__Nocardia otitidiscaviarum	1.04845e-05
s__Streptomyces collinus	1.04004e-05
s__Pseudoalteromonas agarivorans	1.03786e-05
s__Vibrio alginolyticus	1.03779e-05
s__Streptomyces thermocyaneoviolaceus	1.02366e-05
s__Streptacidiphilus jeojiense	1.0159e-05
s__Streptomyces thermolilacinus	1.01459e-05
s__Brevibacterium senegalense	1.01024e-05
s__Micromonospora krabiensis	1.00767e-05
s__Nocardia uniformis	9.99254e-06
s__Streptomyces sp. NRRL F-5630	9.93739e-06
s__Tolypocladium ophioglossoides	9.90079e-06
s__Streptomyces sp. MMG1533	9.86644e-06
s__Streptomyces vitaminophilus	9.86517e-06
s__Geodermatophilus telluris	9.83317e-06
s__Phaeoacremonium minimum	9.81298e-06
s__Longispora albida	9.70385e-06
s__Herbidospora mongoliensis	9.6922e-06
s__Streptomyces sp. NBRC 110027	9.66091e-06
s__Actinomadura madurae	9.65369e-06
s__Streptomyces gancidicus	9.63606e-06
s__Propionibacterium cyclohexanicum	9.48978e-06
s__Microbacterium sp. Leaf151	9.46493e-06
s__Streptomyces incarnatus	9.42378e-06
s__Tilletia walkeri	9.32864e-06
s__Rubrobacter xylanophilus	9.31537e-06
s__Kocuria sp. HMSC066H03	9.30867e-06
s__Streptomyces sp. CNQ-525	9.2889e-06
s__Amanita muscaria	9.25213e-06
s__Streptomyces lushanensis	9.22865e-06
s__Mycobacterium senegalense	9.22749e-06
s__Frankia sp. G2	9.05833e-06
s__Glycomyces harbinensis	9.00113e-06
s__Streptomyces sp. NRRL S-1521	8.98623e-06
s__Curtobacterium sp. UNCCL20	8.94324e-06
s__Micromonospora saelicesensis	8.90617e-06
s__Micromonospora pallida	8.86963e-06
s__Streptomyces pactum	8.86647e-06
s__Emmonsia parva	8.84109e-06
s__Streptomyces sp. NRRL S-31	8.81314e-06
s__Streptomyces sp. WMMB 714	8.80683e-06
s__Pseudomonas stutzeri	8.7739e-06
s__Micromonospora coriariae	8.68529e-06
s__Streptomyces sp. NRRL S-241	8.63528e-06
s__Galerina marginata	8.58406e-06
s__Penicillium camemberti	8.5049e-06
s__Pseudonocardia sp. SCN 72-86	8.50222e-06
s__Bacillus sp. EGD-AK10	8.404e-06
s__Staphylococcus xylosus	8.24342e-06
s__Streptomyces griseoflavus	8.20636e-06
s__Mycobacterium sp. 852014-52144_SCH5372336	8.16272e-06
s__Nocardia nova	8.05262e-06
s__Streptomyces sp. CdTB01	8.03933e-06
s__Streptomyces lincolnensis	7.98258e-06
s__Staphylococcus saprophyticus	7.97001e-06
s__Nocardiopsis sp. NRRL B-16309	7.96595e-06
s__Coccidioides immitis	7.93457e-06
s__Fonsecaea multimorphosa	7.88472e-06
s__Streptomyces sp. F-1	7.87029e-06
s__Streptomyces sp. NRRL S-37	7.86355e-06
s__Modestobacter marinus	7.77662e-06
s__Blastomyces gilchristii	7.7663e-06
s__Micromonospora sp. HK10	7.74936e-06
s__Aspergillus flavus	7.73418e-06
s__Variovorax sp. YR266	7.71216e-06
s__Promicromonospora sukumoe	7.62591e-06
s__Ruania albidiflava	7.62029e-06
s__Nocardiopsis baichengensis	7.60154e-06
s__Pseudomonas jinjuensis	7.57773e-06
s__Rhizobium etli	7.56688e-06
s__Pseudomonas sp. AAC	7.56634e-06
s__Pseudonocardia sp. P1	7.53115e-06
s__Streptomyces cellulosae	7.49954e-06
s__Scedosporium apiospermum	7.48569e-06
s__Streptomyces griseochromogenes	7.46133e-06
s__Streptomyces neyagawaensis	7.39909e-06
s__Kitasatospora setae	7.37339e-06
s__Sinomonas atrocyanea	7.35437e-06
s__Myceliophthora thermophila	7.34312e-06
s__Penicillium griseofulvum	7.32916e-06
s__Nosema ceranae	7.29397e-06
s__Catelliglobosispora koreensis	7.26225e-06
s__Streptomyces sp. cf386	7.25936e-06
s__Streptomyces mangrovisoli	7.25124e-06
s__Bacillus sonorensis	7.21156e-06
s__Hypomyces aurantius	7.18087e-06
s__Pseudoclavibacter helvolus	7.17941e-06
s__Kribbella flavida	7.16707e-06
s__Mycobacterium sp. URHB0044	7.14019e-06
s__Lipomyces starkeyi	7.0941e-06
s__Lactiplantibacillus plantarum	7.0861e-06
s__Streptomyces sp. CNQ-509	7.04231e-06
s__Pseudomonas putida	7.03252e-06
s__Trichosporon asahii	7.02083e-06
s__Streptomyces xanthophaeus	6.94137e-06
s__Streptomyces sp. 142MFCol3.1	6.90772e-06
s__Pseudomonas citronellolis	6.8857e-06
s__Streptomyces cyaneogriseus	6.88344e-06
s__Streptomyces sp. PBH53	6.8747e-06
s__Exophiala xenobiotica	6.8199e-06
s__Syncephalastrum racemosum	6.80324e-06
s__Streptomyces sp. TAA486	6.79448e-06
s__Rathayibacter sp. Leaf296	6.77157e-06
s__Streptomyces niveiscabiei	6.74231e-06
s__Streptomyces bikiniensis	6.71024e-06
s__Nannizzia gypsea	6.69217e-06
s__Actinospica robiniae	6.66709e-06
s__Sugiyamaella lignohabitans	6.65384e-06
s__Streptomyces sp. NRRL S-118	6.63071e-06
s__Aspergillus luchuensis	6.62527e-06
s__Nocardia sp. NRRL S-836	6.60057e-06
s__Actinoplanes sp. TFC3	6.44549e-06
s__Serinicoccus chungangensis	6.43133e-06
s__Streptomyces sp. CNH287	6.42979e-06
s__Patulibacter medicamentivorans	6.41268e-06
s__Aquimarina agarivorans	6.38984e-06
s__Actinopolymorpha singaporensis	6.38781e-06
s__Actinoplanes rectilineatus	6.37536e-06
s__Luminiphilus syltensis	6.34418e-06
s__Streptomyces sp. Ag109_O5-10	6.29216e-06
s__Beauveria medogensis	6.28097e-06
s__Phaeomoniella chlamydospora	6.19793e-06
s__Streptomyces sp. x3	6.19209e-06
s__Mycobacterium sp. Root135	6.18122e-06
s__Streptomyces purpureus	6.14545e-06
s__Nocardia alba	6.06555e-06
s__Emmonsia crescens	6.04804e-06
s__Streptomyces sp. NRRL F-2747	6.00257e-06
s__Georgenia sp. SUBG003	5.9443e-06
s__Nakamurella lactea	5.94194e-06
s__Frankia sp. NRRL B-16219	5.93954e-06
s__Paracoccidioides lutzii	5.93299e-06
s__Streptomyces corchorusii	5.92393e-06
s__Endocarpon pusillum	5.90758e-06
s__Mycobacterium abscessus	5.886e-06
s__Hydrogenophaga sp. PML113	5.88118e-06
s__Nocardiopsis sp. CNT312	5.85328e-06
s__Streptomyces mirabilis	5.84315e-06
s__Nocardiopsis valliformis	5.76421e-06
s__Nonomuraea wenchangensis	5.74917e-06
s__Streptomyces sp. LUP47b	5.71377e-06
s__Bacillus sp. CPSM8	5.69475e-06
s__Agaricus bitorquis	5.55667e-06
s__Bacteroides uniformis	5.53046e-06
s__Penicillium expansum	5.45854e-06
s__Micromonospora matsumotoense	5.4461e-06
s__Leucobacter sp. CBX130	5.44233e-06
s__Geodermatophilaceae bacterium URHB0062	5.42792e-06
s__Microbacterium sp. H83	5.41022e-06
s__Streptomyces sp. NRRL S-475	5.38814e-06
s__Pseudomonas pseudoalcaligenes	5.31038e-06
s__Streptomyces kanamyceticus	5.24685e-06
s__Bifidobacterium subtile	5.23737e-06
s__Rhodotorula toruloides	5.21341e-06
s__Lactobacillus fermentum	5.19588e-06
s__Arhodomonas aquaeolei	5.18392e-06
s__Streptomyces sp. FXJ1.264	5.17438e-06
s__Leifsonia aquatica	5.15475e-06
s__Streptomyces globisporus	5.14319e-06
s__Nocardioides jensenii	5.12629e-06
s__Neurospora tetrasperma	5.10871e-06
s__Streptococcus pneumoniae	5.09781e-06
s__Bipolaris victoriae	5.07114e-06
s__Streptomyces diastatochromogenes	5.05401e-06
s__Emmonsia sp. CAC-2015a	5.03667e-06
s__Thielavia terrestris	5.00023e-06
s__Lepidopterella palustris	4.99267e-06
s__Purpureocillium lilacinum	4.98275e-06
s__Streptomyces azureus	4.96629e-06
s__Corynebacterium glyciniphilum	4.94807e-06
s__Streptomyces endus	4.93883e-06
s__Streptomyces baarnensis	4.93527e-06
s__Streptomyces griseorubens	4.9268e-06
s__Streptomyces hirsutus	4.92532e-06
s__Pseudogymnoascus sp. VKM F-3775	4.91143e-06
s__Streptacidiphilus oryzae	4.88626e-06
s__Nocardia sp. CNY236	4.8746e-06
s__Streptomyces somaliensis	4.87423e-06
s__Luteimonas abyssi	4.87094e-06
s__Streptomyces sp. XY533	4.84823e-06
s__Segniliparus rotundus	4.83324e-06
s__Actinosporangium sp. NRRL B-3428	4.83064e-06
s__Trichoderma gamsii	4.81838e-06
s__Neisseria subflava	4.80206e-06
s__Pseudomonas chlororaphis	4.77692e-06
s__Streptomyces ambofaciens	4.75302e-06
s__Neonectria ditissima	4.72218e-06
s__Streptomyces sp. 2224.1	4.70202e-06
s__Mycobacterium colombiense	4.69772e-06
s__Colletotrichum higginsianum	4.69595e-06
s__Sinosporangium album	4.69066e-06
s__Arthrobacter sp. 162MFSha1.1	4.67848e-06
s__Halomonas smyrnensis	4.65774e-06
s__Rozella allomycis	4.65759e-06
s__Pseudomonas alcaligenes	4.65112e-06
s__Xylona heveae	4.63282e-06
s__Ustilago maydis	4.62958e-06
s__Streptomyces yanglinensis	4.60518e-06
s__Aspergillus rambellii	4.5902e-06
s__Fodinicurvata sediminis	4.57339e-06
s__Streptomyces sp. NRRL S-1022	4.56675e-06
s__Streptomyces yeochonensis	4.55735e-06
s__Granulicoccus phenolivorans	4.53853e-06
s__Streptomyces sviceus	4.52793e-06
s__Agromyces sp. Root1464	4.52653e-06
s__Nakamurella multipartita	4.4808e-06
s__Streptomyces sp. K01-0509	4.46879e-06							1
s__Actinospica acidiphila	4.46222e-06
s__Geodermatophilus soli	4.45906e-06
s__Plesiomonas shigelloides	4.45453e-06
s__Cryptosporangium arvum	4.42908e-06
s__Batrachochytrium dendrobatidis	4.4261e-06
s__Sinomonas humi	4.39982e-06
s__Marinactinospora thermotolerans	4.38844e-06							1
s__Arthrobacter sp. Soil782	4.38449e-06
s__Meyerozyma guilliermondii	4.38085e-06
s__Streptomyces graminilatus	4.37923e-06
s__Pantoea rodasii	4.36521e-06
s__Verrucomicrobium sp. BvORR106	4.32185e-06
s__Rhodococcus koreensis	4.3012e-06
s__Cyphellophora europaea	4.30041e-06
s__Nocardia cyriacigeorgica	4.27205e-06
s__Streptomyces regalis	4.27195e-06							1
s__Haliangium ochraceum	4.24833e-06
s__Leuconostoc pseudomesenteroides	4.24624e-06
s__Quadrisphaera sp. DSM 44207	4.24182e-06							1
s__Streptomyces sp. CNH099	4.2276e-06
s__Streptomyces alboviridis	4.2184e-06
s__Spirillospora albida	4.21803e-06
s__Streptomyces sp. CNT372	4.18678e-06
s__Streptomyces sp. DI166	4.17791e-06
s__Penicillium freii	4.17481e-06
s__Frankia symbiont of Datisca glomerata	4.17021e-06
s__Bacillus altitudinis	4.16516e-06
s__Candidatus Burkholderia pumila	4.14779e-06
s__Pseudomonas sp. AP19	4.12945e-06
s__Nocardia puris	4.09096e-06
s__Paenibacillus sp. G4	4.07168e-06
s__Glarea lozoyensis	4.0696e-06
s__Streptomyces sp. 2114.2	4.06091e-06
s__Nocardiopsis sp. TP-A0876	4.0434e-06
s__Cladophialophora bantiana	3.98882e-06
s__Cellulomonas cellasea	3.97997e-06
s__Nocardiopsis ganjiahuensis	3.97412e-06
s__Nocardioides insulae	3.92896e-06
s__Mycobacterium sp. 8WA6	3.90167e-06
s__Frankia elaeagni	3.89993e-06
s__Serendipita vermifera	3.88994e-06
s__Frankia sp. Cc1.17	3.86767e-06							1
s__Streptomyces griseoaurantiacus	3.86038e-06
s__Pseudomonas flexibilis	3.84546e-06
s__Streptomyces phaeochromogenes	3.81945e-06
s__Streptomyces mobaraensis	3.81083e-06
s__Streptomyces sp. NRRL WC-3626	3.80116e-06
s__Microgenomates bacterium OLB23	3.79755e-06
s__Aspergillus ustus	3.77129e-06
s__Streptomyces griseoluteus	3.76906e-06
s__Streptomyces jietaisiensis	3.76648e-06
s__Nocardioides sp. YR527	3.76202e-06
s__Phialophora attae	3.75151e-06
s__Sporothrix insectorum	3.74688e-06
s__Mycobacterium peregrinum	3.70801e-06
s__Rhodococcus defluvii	3.69456e-06
s__Streptomyces sp. CNS606	3.6709e-06
s__Salmonella enterica	3.65178e-06
s__Nocardia violaceofusca	3.62402e-06
s__Bacillus sp. M 2-6	3.6211e-06
s__Bacillus sp. UNC125MFCrub1.1	3.60753e-06
s__Streptomyces sp. NRRL B-1140	3.60464e-06
s__Bifidobacterium breve	3.58605e-06
s__Candida dubliniensis	3.57553e-06
s__Streptomyces kanasensis	3.51919e-06
s__Xylophilus ampelinus	3.5137e-06
s__Acinetobacter sp. WCHA60	3.49595e-06
s__Agrococcus pavilionensis	3.48058e-06
s__Fonsecaea erecta	3.46066e-06
s__Streptomyces sp. CCM_MD2014	3.45936e-06
s__Nocardia acidivorans	3.44073e-06
s__Schwanniomyces etchellsii	3.40052e-06
s__Pseudonocardia sp. SCN 73-27	3.38607e-06
s__Microbacterium sp. CH1	3.37975e-06
s__Pseudomonas chloritidismutans	3.36144e-06
s__Bacillus mojavensis	3.35634e-06
s__Streptomyces sp. ERV7	3.34535e-06
s__Paraphaeosphaeria sporulosa	3.34534e-06
s__Metarhizium rileyi	3.33299e-06
s__Magnaporthiopsis poae	3.33231e-06
s__Spizellomyces punctatus	3.30802e-06
s__Chaetomium thermophilum	3.28733e-06
s__Streptomyces cyanoalbus	3.23836e-06							1
s__Isoptericola variabilis	3.21926e-06
s__Thiohalorhabdus denitrificans	3.21738e-06
s__Kuraishia capsulata	3.20046e-06
s__Exophiala dermatitidis	3.19897e-06
s__Streptomyces afghaniensis	3.1818e-06
s__Allomyces macrogynus	3.17742e-06
s__Sandaracinus amylolyticus	3.15577e-06							1
s__Streptomyces curacoi	3.129e-06
s__Paenibacillus sp. IHB B 3415	3.1218e-06
s__Staphylococcus succinus	3.11625e-06
s__Verticillium longisporum	3.10852e-06
s__Gammaproteobacteria bacterium 2W06	3.10829e-06
s__Streptacidiphilus rugosus	3.10059e-06
s__Arsenicicoccus sp. oral taxon 190	3.09335e-06							1
s__Actinomyces massiliensis	3.09224e-06
s__Blastomyces dermatitidis	3.08121e-06
s__Setosphaeria turcica	3.06484e-06
s__Streptomyces davawensis	3.00682e-06
s__Nonomuraea pusilla	3.00129e-06							1
s__Kitasatospora cheerisanensis	2.9932e-06
s__Streptomyces yerevanensis	2.97826e-06
s__Streptomyces sp. CNQ865	2.97375e-06
s__Streptomyces viridosporus	2.96549e-06
s__Annulohypoxylon stygium	2.94477e-06							1
s__Blastococcus sp. DSM 44205	2.9351e-06
s__Azotobacter vinelandii	2.93393e-06
s__Aspergillus parasiticus	2.92088e-06
s__Nonomuraea coxensis	2.92017e-06							1
s__Penicillium italicum	2.9051e-06							1
s__Streptomyces sp. HNS054	2.87112e-06
s__Nocardia crassostreae	2.8679e-06							1
s__Macrophomina phaseolina	2.86594e-06
s__Phycicoccus cremeus	2.85837e-06							1
s__Pseudomonas fluorescens	2.836e-06
s__Streptomyces sp. NRRL F-6602	2.82474e-06
s__Rhodococcus erythropolis	2.81439e-06
s___Deinococcus soli_ Cha et al. 2014	2.80972e-06
s__Olsenella umbonata	2.80541e-06
s__Bipolaris sorokiniana	2.76743e-06
s__Mycobacterium sp. 1164966.3	2.76378e-06
s__Deltaproteobacteria bacterium RIFCSPLOWO2_02_FULL_53_8	2.7597e-06
s__Pseudomonas syringae group genomosp. 7	2.72734e-06
s__Pyrenophora tritici-repentis	2.72386e-06
s__Burkholderiales bacterium RIFOXYC12_FULL_65_23	2.72282e-06
s__Fusarium acuminatum	2.71815e-06							1
s__Streptomyces sp. Root369	2.71556e-06
s__Streptomyces rubrolavendulae	2.70116e-06
s__Anaplasma phagocytophilum	2.68676e-06							1
s__Streptomyces sp. NBRC 110468	2.68642e-06							1
s__Pantoea stewartii	2.68465e-06
s__Streptomyces sp. NRRL F-2799	2.67656e-06
s__Micromonospora echinofusca	2.66339e-06
s__Streptomyces sp. CNH189	2.66217e-06
s__Pseudomonas tremae	2.66094e-06							1
s__Pseudomonas sp. NFACC07-1	2.63749e-06							1
s__Cladophialophora psammophila	2.60874e-06
s__Streptomyces sp. NRRL F-525	2.59499e-06
s__Fusarium pseudograminearum	2.58674e-06
s__Cryptococcus neoformans	2.56662e-06
s__Aspergillus ochraceoroseus	2.55679e-06
s__Burkholderia sp. M701	2.55429e-06
s__Marinobacterium stanieri	2.54062e-06
s__Vibrio cholerae	2.53955e-06
s__Nocardia mexicana	2.53891e-06
s__Bradyrhizobium elkanii	2.53823e-06
s__Streptomyces sp. S4	2.53675e-06
s__Thalassospira profundimaris	2.53574e-06
s__Weissella hellenica	2.53267e-06
s__Pseudomonas panipatensis	2.5274e-06
s__Puccinia graminis	2.52719e-06
s__Pseudomonas resinovorans	2.50854e-06
s__Burkholderia ubonensis	2.49612e-06
s__Stachybotrys chartarum	2.49313e-06
s__Mucilaginibacter sp. OK268	2.48151e-06
s__Streptomyces sp. NRRL F-5639	2.47827e-06
s__Fusarium sp. FIESC_5	2.47165e-06
s__Streptomyces seoulensis	2.45861e-06
s__Nocardia araoensis	2.45687e-06
s__Staphylococcus epidermidis	2.45356e-06
s__Hyphomicrobium denitrificans	2.44173e-06
s__Streptomyces griseofuscus	2.42999e-06
s__Aeromonas hydrophila	2.42737e-06
s__Streptomyces sp. 4F	2.42698e-06
s__Metarhizium brunneum	2.41662e-06
s__Streptomyces sp. WM6386	2.41513e-06
s__Baudoinia panamericana	2.40103e-06
s__Serendipita indica	2.37612e-06
s__[Candida] auris	2.37023e-06
s__Uliginosibacterium gangwonense	2.36836e-06
s__Ralstonia sp. MD27	2.36216e-06
s__Pseudomonas sp. FH4	2.35252e-06
s__Pseudomonas sp. PI1	2.34374e-06
s__Streptomyces bambergiensis	2.33999e-06
s__Acinetobacter sp. SFB	2.32658e-06
s__Streptomyces sp. SolWspMP-5a-2	2.32362e-06
s__Holophaga foetida	2.32358e-06
s__Pseudomonas linyingensis	2.32358e-06
s__Succinimonas amylolytica	2.32032e-06
s__Rhodanobacter sp. OR444	2.31984e-06
s__Pseudomonas veronii	2.30499e-06
s__Frankia sp. EI5c	2.2951e-06
s__Gordonia shandongensis	2.28359e-06
s__Pyrenochaeta sp. DS3sAY3a	2.27124e-06
s__Brevibacillus sp. SKDU10	2.26927e-06
s__Micromonospora yangpuensis	2.25936e-06
s__Mycobacterium sp. 1554424.7	2.25327e-06
s__Streptomyces sp. S10(2016)	2.25097e-06
s__Pseudomonas litoralis	2.25097e-06
s__Micromonospora chersina	2.24096e-06
s__Pseudomonas mosselii	2.23825e-06
s__Hydrogenophaga palleronii	2.22897e-06
s__Mycosphaerella eumusae	2.2161e-06
s__Streptomyces sp. HPH0547	2.19606e-06
s__Nocardiopsis xinjiangensis	2.18275e-06
s__Streptomyces sp. PCS3-D2	2.18164e-06
s__Pestalotiopsis fici	2.18118e-06
s__Leuconostoc mesenteroides	2.17898e-06
s__Thermicanus aegyptius	2.17593e-06
s__Arthrobacter alpinus	2.1698e-06
s__Parastagonospora nodorum	2.14378e-06
s__Streptomyces sp. NRRL WC-3719	2.14045e-06
s__Trichophyton rubrum	2.1379e-06
s__Frankia sp. EAN1pec	2.13684e-06
s__Mycobacterium sp. E2978	2.1353e-06
s__Trichophyton interdigitale	2.13425e-06
s__fungal sp. No.11243	2.13393e-06
s__Conidiobolus coronatus	2.13336e-06
s__Rhodococcus sp. 311R	2.11856e-06
s__Ralstonia solanacearum	2.11e-06
s__Stemphylium lycopersici	2.1096e-06
s__Propionibacterium freudenreichii	2.10451e-06
s__Bacillus atrophaeus	2.10309e-06
s__Methylobacterium sp. Leaf92	2.09799e-06
s__Nitrosomonas ureae	2.08971e-06
s__Streptomyces sp. AVP053U2	2.07496e-06
s__Metschnikowia bicuspidata	2.07496e-06
s__Cordyceps confragosa	2.06985e-06
s__Rhodothermus marinus	2.06985e-06
s__Frankia sp. Iso899	2.06378e-06
s__Pseudomonas sp. NBRC 111138	2.06378e-06
s__Marmoricola sp. URHB0036	2.05644e-06
s__Luteipulveratus halotolerans	2.05351e-06
s__Streptacidiphilus neutrinimicus	2.05216e-06
s__actinobacterium LLX17	2.04966e-06
s__Nocardia lijiangensis	2.03393e-06
s__Streptomyces laurentii	2.02713e-06
s__Streptomyces sp. MJM8645	2.01905e-06
s__Exophiala oligosperma	2.01687e-06
s__Pseudogymnoascus sp. VKM F-4520 (FW-2644)	2.00086e-06
s__Micromonospora sp. II	2.00086e-06
s__Streptomyces sp. MNU77	1.99138e-06
s__Pseudomonas sp. Leaf15	1.9884e-06
s__Babjeviella inositovora	1.98023e-06
s__uncultured fungus	1.98023e-06
s__Trachipleistophora hominis	1.97822e-06
s__Rugosibacter aromaticivorans	1.95679e-06
s__Auraticoccus monumenti	1.9535e-06
s__Mycobacterium scrofulaceum	1.94726e-06
s__Millisia brevis	1.9445e-06
s__Streptomyces sp. NRRL B-3229	1.93872e-06
s__Neorhizobium galegae	1.93833e-06
s__Jiangella alba	1.93631e-06
s__Bordetella trematum	1.93303e-06
s__Kineococcus radiotolerans	1.93048e-06
s__Vibrio sp. J237	1.9294e-06
s__Methyloversatilis universalis	1.92488e-06
s__Chloroflexus sp. Y-396-1	1.92082e-06
s__Comamonas testosteroni	1.92082e-06
s__Penicillium rubens	1.9102e-06
s__Limnohabitans sp. 63ED37-2	1.90908e-06
s__Pseudarthrobacter sulfonivorans	1.89555e-06
s__Polaromonas jejuensis	1.89493e-06
s__Pseudomonas sp. SHC52	1.89017e-06
s__Companilactobacillus paralimentarius	1.87138e-06
s__Streptomyces rapamycinicus	1.87003e-06
s__Streptomyces virginiae	1.86567e-06
s__Janibacter sp. HTCC2649	1.85534e-06
s__Tatumella morbirosei	1.85079e-06
s__Streptomyces sp. MnatMP-M17	1.84709e-06
s__Nocardiopsis alkaliphila	1.84535e-06
s__Phialocephala scopiformis	1.82501e-06
s__Actinobacteria bacterium IMCC26207	1.82147e-06
s__Frankineae bacterium MT45	1.81541e-06
s__Rosellinia necatrix	1.8121e-06
s__Streptomyces sp. Root1310	1.80947e-06
s__Streptomyces sp. NRRL S-337	1.80282e-06
s__Bacillus gibsonii	1.80077e-06
s__Frankia sp. BCU110501	1.78866e-06
s__Pseudomonas japonica	1.78141e-06
s__Cladophialophora immunda	1.77975e-06
s__Cladophialophora carrionii	1.77854e-06
s__Ustilaginoidea virens	1.77854e-06
s__Nitrosospira sp. NpAV	1.77349e-06
s__Actinobacteria bacterium OV320	1.77226e-06
s__Aureobasidium melanogenum	1.77125e-06
s__Bacillus axarquiensis	1.7682e-06
s__Colletotrichum orbiculare	1.75938e-06
s__Streptomyces coelicoflavus	1.74434e-06
s__Streptomyces sp. UNC401CLCol	1.74217e-06
s__Streptomyces wuyuanensis	1.74168e-06
s__Streptomyces sp. NRRL F-2580	1.73659e-06
s__Gordonia kroppenstedtii	1.7284e-06
s__Syntrophobotulus glycolicus	1.72801e-06
s__Blastococcus sp. URHD0036	1.72598e-06
s__Streptomyces coelicolor	1.72296e-06
s__Methylobacterium nodulans	1.71894e-06
s__Mycobacterium shimoidei	1.71502e-06
s__Patulibacter minatonensis	1.71502e-06
s__Bacillus sp. JS	1.70971e-06
s__Streptomyces durhamensis	1.70222e-06
s__Pseudomonas xanthomarina	1.70126e-06
s__Streptomyces stelliscabiei	1.70073e-06
s__Gordonia desulfuricans	1.69884e-06
s__Bradyrhizobium sp. WSM3983	1.69728e-06
s__Gordonia amarae	1.69614e-06
s__Pseudomonas koreensis	1.69303e-06
s__Leifsonia sp. Root112D2	1.67514e-06
s__Nocardia rhamnosiphila	1.65743e-06
s__Kitasatospora sp. NRRL B-11411	1.65588e-06
s__Streptomyces flaveus	1.65442e-06
s__Chondromyces apiculatus	1.65405e-06
s__Trichophyton benhamiae	1.65377e-06
s__Streptomyces rubidus	1.65208e-06
s__Dothistroma septosporum	1.65208e-06
s__Pseudomonas lini	1.65071e-06
s__Ascochyta rabiei	1.63707e-06
s__Cladophialophora yegresii	1.63707e-06
s__Trichoderma virens	1.62797e-06
s__Promicromonospora kroppenstedtii	1.61772e-06
s__Streptomyces sp. MBRL 601	1.6136e-06
s__Nocardia veterana	1.60069e-06
s__Streptomyces iakyrus	1.60069e-06
s__Geodermatophilus obscurus	1.59252e-06
s__Herbidospora cretacea	1.58798e-06
s__Corynebacterium freiburgense	1.58444e-06
s__[Candida] arabinofermentans	1.58401e-06
s__Streptomyces sp. FxanaA7	1.57962e-06
s__Streptomyces sp. MUSC 125	1.57926e-06
s__Pseudogymnoascus sp. WSF 3629	1.57732e-06
s__Fusarium culmorum	1.5721e-06
s__Escherichia coli	1.57158e-06
s__Solirubrobacter soli	1.57074e-06
s__Streptomyces sp. NRRL WC-3618	1.56572e-06
s__Rhizopogon vinicolor	1.5637e-06
s__Mycobacterium sinense	1.56165e-06
s__Capronia epimyces	1.54612e-06
s__Streptomyces specialis	1.54233e-06
s__Enterobacter lignolyticus	1.53554e-06
s__Pseudomonas sp. PAMC 26793	1.52239e-06
s__Colletotrichum nymphaeae	1.52178e-06
s__Streptomyces sp. SA3_actF	1.51789e-06
s__Bacillus siamensis	1.51271e-06
s__Bacillus sp. MSP13	1.51246e-06
s__Streptomyces resistomycificus	1.50064e-06
s__Sporothrix brasiliensis	1.50064e-06
s__Fusarium graminearum	1.50064e-06
s__Streptomyces sp. NRRL S-146	1.4983e-06
s__Jiangella sp. DSM 45060	1.49132e-06
s__Streptomyces ossamyceticus	1.48901e-06
s__Peltigera malacea	1.48635e-06
s__Frankia sp. ACN1ag	1.47756e-06
s__Pseudomonas sp. Root569	1.47756e-06
s__Trichoderma reesei	1.47604e-06
s__Micromonospora haikouensis	1.46288e-06
s__Streptomyces zinciresistens	1.4615e-06
s__Legionella drozanskii	1.45517e-06
s__Nectria haematococca	1.44824e-06
s__Burkholderia temeraria	1.44447e-06
s__Metarhizium acridum	1.44366e-06
s__Auricularia subglabra	1.43602e-06
s__Actinobacteria bacterium OV450	1.43345e-06
s__Streptomyces sp. 2133.1	1.43308e-06
s__Pyrinomonas methylaliphatogenes	1.42918e-06
s__Cryobacterium psychrotolerans	1.42918e-06
s__Mycobacterium tusciae	1.41622e-06
s__Streptomyces sp. NRRL F-5650	1.41237e-06
s__Exophiala mesophila	1.40646e-06
s__Saccharomyces cerevisiae	1.40357e-06
s__Rickettsia helvetica	1.39275e-06
s__Streptacidiphilus jiangxiensis	1.38521e-06
s__Mycobacterium goodii	1.37674e-06
s__Arthrobacter sp. OV608	1.3762e-06
s__Erwinia persicina	1.36421e-06
s__Wolbachia pipientis	1.36327e-06
s__Streptomyces sp. NRRL B-24085	1.3571e-06
s__Streptomyces malaysiense	1.35212e-06
s__Kwoniella pini	1.34889e-06
s__Arthrobacter sp. H14	1.34386e-06
s__Blastococcus endophyticus	1.32898e-06
s__Candidatus Entotheonella sp. TSY1	1.32471e-06
s__Streptomyces antibioticus	1.32441e-06
s__[Clostridium] clariflavum	1.31925e-06
s__Burkholderia sp. MSMB1459WGS	1.30491e-06
s__Sporosarcina koreensis	1.28627e-06
s__Streptomyces sp. Root264	1.27811e-06
s__Bacillus vallismortis	1.27714e-06
s__Streptomyces emeiensis	1.27263e-06
s__Aspergillus sp. MF297-2	1.26884e-06
s__Streptomyces sp. NRRL F-5140	1.26787e-06
s__Hypsizygus marmoreus	1.25989e-06
s__Magnaporthe oryzae	1.25427e-06
s__Streptomyces aureus	1.25207e-06
s__Pseudomonas amygdali	1.23924e-06
s__Arthrobotrys oligospora	1.23417e-06
s__Pseudomonas sp. CB1	1.2278e-06
s__Drechmeria coniospora	1.22275e-06
s__Nocardioides luteus	1.22234e-06
s__Sporothrix schenckii	1.2202e-06
s__Streptomyces chartreusis	1.22004e-06
s__Streptomyces xinghaiensis	1.21571e-06
s__Micromonospora sp. RV43	1.214e-06
s__Pseudogymnoascus sp. VKM F-4246	1.21273e-06
s__Streptomyces regensis	1.20687e-06
s__Leuconostoc citreum	1.18897e-06
s__Bacillus sp. Pc3	1.18863e-06
s__Beijerinckia sp. 28-YEA-48	1.18863e-06
s__Frankia sp. EUN1f	1.17698e-06
s__Deinococcus apachensis	1.17442e-06
s__bacterium YEK0313	1.16468e-06
s__Aster yellows phytoplasma	1.16379e-06
s__Weissella thailandensis	1.15209e-06
s__Ketogulonicigenium vulgare	1.15118e-06
s__Vibrio sp. UCD-FRSSP16_30	1.13883e-06
s__Streptomyces sp. M23	1.1299e-06
s__Erwinia billingiae	1.12548e-06
s__Verticillium alfalfae	1.12363e-06
s__Streptomyces sp. NRRL F-5527	1.11676e-06
s__Pneumocystis jirovecii	1.11159e-06
s__Micromonospora carbonacea	1.10967e-06
s__Thermobifida fusca	1.10251e-06
s__Actinoplanes derwentensis	1.10161e-06
s__Sordaria macrospora	1.09971e-06
s__Rhizopus stolonifer	1.09621e-06
s__Streptomyces sp. NRRL S-350	1.09138e-06
s__Pantoea vagans	1.09138e-06
s__Aspergillus glaucus	1.09024e-06
s__Pseudooceanicola batsensis	1.08521e-06
s__Staphylococcus equorum	1.07843e-06
s__Streptomyces sp. WMMB 322	1.07553e-06
s__Streptomyces sp. H-KF8	1.07509e-06
s__Rhodococcus sp. RD6.2	1.06375e-06
s__Jiangella muralis	1.0554e-06
s__Streptomyces sp. NRRL B-3648	1.0554e-06
s__Candida albicans	1.04789e-06
s__Nocardia anaemiae	1.03748e-06
s__Streptomyces sp. CNQ329	1.03642e-06
s__Leuconostoc kimchii	1.0313e-06
s__Coprinopsis cinerea	1.02901e-06
s__Streptomyces sp. NRRL S-378	1.01739e-06
s__Frankia sp. R43	1.00807e-06
s__Streptomyces sp. NRRL F-5123	1.00602e-06
s__Streptomyces sp. NRRL S-15	1.00536e-06
s__Streptomyces sp. NRRL S-455	9.86725e-07
s__Blakeslea trispora	9.86725e-07
s__Lactococcus lactis	9.85264e-07
s__Streptomyces sp. NRRL F-5065	9.84029e-07
s__Piscirickettsia salmonis	9.5368e-07
s__Streptomyces sp. 1222.5	9.4956e-07
s__Mycobacterium rutilum	9.44225e-07
s__Mycobacterium sp. 1081908.1	9.34827e-07
s__Colletotrichum tofieldiae	9.30104e-07
s__Janibacter anophelis	9.27916e-07
s__Exidia glandulosa	9.23473e-07
s__Kocuria sp. SM24M-10	9.23473e-07
s__Microvirgula aerodenitrificans	9.19935e-07
s__Rhodococcus sp. DK17	9.18761e-07
s__Ogataea parapolymorpha	9.14098e-07
s__Pseudogymnoascus sp. VKM F-3557	9.12672e-07
s__Cryphonectria parasitica	9.03613e-07
s__Postia placenta	9.03613e-07
s__Corynebacterium variabile	8.97581e-07
s__Glutamicibacter arilaitensis	8.77089e-07
s__Nocardia shimofusensis	8.57511e-07
s__Gonapodya prolifera	8.36467e-07
s__Rhodococcus equi	8.17555e-07
s__Aneurinibacillus soli	8.13098e-07
s__Bacillus sp. LK7	8.11159e-07
s__Candidatus Burkholderia verschuerenii	7.97217e-07
s__Streptomyces europaeiscabiei	7.93729e-07
s__Enterobacter sp. FY-07	7.87223e-07
s__Leuconostoc gelidum	7.83407e-07
s__Bacillus megaterium	7.814e-07
s__Streptomyces sp. NRRL WC-3725	7.67771e-07
s__Citrobacter freundii	7.61302e-07
s__Pantoea sp. SL1_M5	7.57082e-07
s__Phlebia radiata	7.50322e-07
s__Candidatus Paracaedibacter symbiosus	7.50322e-07
s__Candidatus Competibacter denitrificans	7.50322e-07
s__Pleurocapsa sp. PCC 7319	7.40406e-07
s__Fructilactobacillus sanfranciscensis	7.28884e-07
s__Leptosphaeria maculans	7.18257e-07
s__Loktanella pyoseonensis	7.16725e-07
s__Chlamydia trachomatis	7.08409e-07
s__Moniliophthora perniciosa	7.06185e-07
s__Coxiella sp. RIFCSPHIGHO2_12_FULL_44_14	6.97974e-07
s__Pseudogymnoascus sp. VKM F-4513 (FW-928)	6.97974e-07
s__Companilactobacillus crustorum	6.87568e-07
s__Streptomyces sp. IgraMP-1	6.66953e-07
s__Mycobacterium rhodesiae	6.63178e-07
s__Streptomyces sp. CNT318	6.50525e-07
s__Taphrina deformans	6.44572e-07
s__Leucoagaricus sp. SymC.cos	6.3185e-07
s__Dickeya zeae	6.28841e-07
s__Amycolatopsis sp. MJM2582	6.20622e-07
s__Bradyrhizobium sp. BTAi1	6.03611e-07
s__Loigolactobacillus coryniformis	6.00257e-07
s__Pediococcus argentinicus	5.90697e-07
s__Aminobacter sp. J41	5.8681e-07
s__Furfurilactobacillus siliginis	5.74709e-07
s__Moelleriella libera	5.66281e-07
s__Gordonia paraffinivorans	5.64948e-07
s__Streptacidiphilus melanogenes	5.45689e-07
s__Staphylococcus arlettae	5.41524e-07
s__Corallococcus coralloides	5.27699e-07
s__Pediococcus acidilactici	5.19068e-07
s__Torrubiella hemipterigena	5.14506e-07
s__Xanthophyllomyces dendrorhous	5.10857e-07
s__Glycomyces sp. NRRL B-16210	5.0548e-07
s__Nocardia africana	5.04493e-07
s__Spiroplasma turonicum	4.94491e-07
s__Staphylococcus sciuri	4.93778e-07
s__Lachancea fermentati	4.90006e-07
s__Bacillus sp. TS-2	4.7079e-07
s__Staphylococcus cohnii	4.5621e-07
s__Streptomyces sp. NRRL S-87	4.47953e-07
s__Actinomyces urogenitalis	4.44635e-07
s__Weissella bombi	4.41295e-07
s__Streptococcus mitis	4.34969e-07
s__Bacillaceae bacterium mt6	4.24112e-07
s__Weissella sp. DD23	4.23852e-07
s__Candidatus Carsonella ruddii	4.21803e-07
s__Limosilactobacillus pontis	4.16684e-07
s__Mycobacterium sp. JS623	4.13971e-07
s__Eutypa lata	4.10555e-07
s__Chrysoporthe deuterocubensis	3.97961e-07
s__Frankia sp. AvcI1	3.87263e-07
s__Staphylococcus simulans	3.81116e-07
s__Nocardia salmonicida	3.78541e-07
s__Streptomyces bottropensis	3.75944e-07
s__Enterocytozoon bieneusi	3.73411e-07
s__Streptomyces sp. SPB074	3.71293e-07
s__Tatumella saanichensis	3.70529e-07
s__Weissella halotolerans	3.69804e-07
s__Geodermatophilus africanus	3.66011e-07
s__Staphylococcus intermedius	3.62224e-07
s__Sphaerobolus stellatus	3.61601e-07
s__Staphylococcus haemolyticus	3.37698e-07
s__Leuconostoc lactis	3.30275e-07
s__Paenibacillus sp. Soil750	3.27648e-07
s__Staphylococcus sp. HMSC062C03	3.24464e-07
s__Staphylococcus warneri	3.2063e-07
s__Moniliophthora roreri	3.17597e-07
s__Cellulomonas gilvus	3.10478e-07
s__Microbacterium sp. SCN 69-37	3.09693e-07
s__Cercospora fijiensis	2.95209e-07
s__Dermacoccus sp. PE3	2.93832e-07
s__Kitasatospora sp. Root107	2.84482e-07
s__Streptomyces turgidiscabies	2.7919e-07
s__Verticillium dahliae	2.78946e-07
s__Coniosporium apollinis	2.69779e-07
s__Labrenzia aggregata	2.65601e-07
s__Staphylococcus vitulinus	2.65307e-07
s__Pisolithus microcarpus	2.59594e-07
s__Staphylococcus sp. HMSC62B09	2.55429e-07
s__Modestobacter sp. Leaf380	2.47529e-07
s__Phaeospirillum fulvum	2.45003e-07
s__Pediococcus damnosus	2.44678e-07
s__Weissella oryzae	2.35398e-07
s__Schizopora paradoxa	2.26988e-07
s__Nocardia arizonensis	2.15339e-07
s__Planctomycetes bacterium GWF2_41_51	2.08785e-07
s__Staphylococcus schleiferi	2.03477e-07
s__Limosilactobacillus oris	2.00086e-07
s__Apibacter mensalis	2.00086e-07
s__Staphylococcus sp. HMSC034G07	1.96806e-07
s__Streptomyces sp. NRRL WC-3605	1.95736e-07
s__Rhodococcus sp. HS-D2	1.86609e-07
s__Acetoanaerobium sticklandii	1.85647e-07
s__Pediococcus stilesii	1.84695e-07
s__Liquorilactobacillus hordei	1.83987e-07
s__Fructobacillus tropaeoli	1.80282e-07
s__Mycobacterium haemophilum	1.80077e-07
s__Nocardia vinacea	1.79957e-07
s__Staphylococcus lentus	1.68296e-07
s__Ophiostoma piceae	1.67904e-07
s__Pseudogymnoascus sp. VKM F-4518 (FW-2643)	1.65588e-07
s__Ligilactobacillus pobuzihii	1.60069e-07
s__Staphylococcus lugdunensis	1.55911e-07
s__Streptomyces sp. PVA 94-07	1.54905e-07
s__Pseudogymnoascus destructans	1.54573e-07
s__Rhodococcus sp. HA99	1.49442e-07
s__Paucilactobacillus vaccinostercus	1.46093e-07
s__Desulfobacca acetoxidans	1.31443e-07
s__Lactiplantibacillus paraplantarum	1.31204e-07
s__Enterococcus casseliflavus	1.2637e-07
s__Paenibacillus glacialis	1.23764e-07
s__Lentilactobacillus farraginis	1.22502e-07
s__Vibrio parahaemolyticus	1.21264e-07
s__Thermomucor indicae-seudaticae	1.20051e-07
s__Porphyromonas crevioricanis	1.10139e-07
s__Paucilactobacillus oligofermentans	1.05308e-07
s__Liquorilactobacillus vini	1.05001e-07
s__Paenibacillus sp. FSL R7-0273	1.01739e-07
s__Liquorilactobacillus nagelii	1.00043e-07
s__Bacillus endophyticus	9.92161e-08
s__Furfurilactobacillus rossiae	9.76028e-08
s__Pichia membranifaciens	9.56651e-08
s__Hyalangium minutum	9.16424e-08
s__Acidibacillus ferrooxidans	8.69938e-08
s__Staphylococcus sp. NAM3COL9	7.79555e-08
s__Staphylococcus sp. EGD-HP3	7.64659e-08
s__Staphylococcus sp. HMSC036D05	7.36512e-08
s__Fructobacillus ficulneus	7.26484e-08
s__Gemella asaccharolytica	6.76982e-08
s__Streptococcus equi	6.59624e-08
s__Lacticaseibacillus paracasei	6.47178e-08
s__Tetragenococcus halophilus	6.41987e-08
s__Liquorilactobacillus satsumensis	6.35193e-08
s__Nocardia vermiculata	6.25268e-08
s__Staphylococcus capitis	5.98761e-08
s__Limosilactobacillus mucosae	5.97271e-08
s__Liquorilactobacillus capillatus	5.91387e-08
s__Streptomyces sp. SANK 60405	5.87049e-08
s__Streptomyces pluripotens	5.79959e-08
s__Nosema bombycis	5.35944e-08
s__Streptomyces calvus	5.2348e-08
s__Companilactobacillus futsaii	5.19703e-08
s__Lentilactobacillus curieae	5.15242e-08
s__Candidatus Stoquefichus massiliensis	5.02308e-08
s__Colletotrichum orchidophilum	4.72644e-08
s__Streptomyces xiaopingdaonensis	4.2723e-08
s__Weissella koreensis	4.20496e-08
s__Lactiplantibacillus pentosus	4.08338e-08
s__Enterococcus faecalis	3.91047e-08
s__Gemmatimonadetes bacterium RBG_16_66_8	3.66011e-08
s__Hanseniaspora valbyensis	3.39129e-08
s__Lacticaseibacillus camelliae	3.29812e-08
s__Fructobacillus fructosus	3.20137e-08
s__Listeria monocytogenes	3.16759e-08
s__Mycobacterium sp. NE-TNMC-100812	2.97895e-08
s__Pseudonocardia sp. EC080625-04	2.92096e-08
s__Yarrowia lipolytica	2.7919e-08
s__Nocardia pseudobrasiliensis	2.76616e-08
s__Weissella kandleri	2.49069e-08
s__Weissella ceti	2.41067e-08
s__Bacillus coagulans	2.02107e-08
s__Grosmannia clavigera	1.31925e-08
Others	0.291015

## Sheet: Supplementary Table 2
Phylum
Phylum level	25h	50h	100h	300h
p__Actinobacteria	0.512947	0.556862	0.590257	0.67366
p__Ascomycota	0.224507	0.26133	0.275335	0.16545
p__Firmicutes	0.113009	0.0727801	0.0495339	0.0680535
p__Proteobacteria	0.017325	0.0150871	0.00409188	0.00588725
p__Basidiomycota	0.00749313	0.00347875	0.00124148	0.00231485
p__Mucoromycota	0.00127916	0.000662436	0.000450286	0.000906397
p__Bacteroidetes	0.000117054	7.71e-05	0.000101471	0.000161966
p__Chlamydiae	9.63e-05	3.95e-05	1.67e-05	3.44e-05
p__Cyanobacteria	7.75e-05	4e-05	4.09e-05	8.88e-05
p__Candidatus Woesearchaeota	1.99e-05	2.76e-05	4.55e-05	5.06e-05
p__Zoopagomycota	4.17e-05	2.07e-05	8.84e-06	1.67e-05
p__Crenarchaeota	1.6e-05	2.11e-05	3.25e-05	3.66e-05
p__Deinococcus-Thermus	2.38e-05	2.57e-05	3.27e-05	3.63e-05
p__Chytridiomycota	9.82e-06	5.12e-06	1.13e-05	2.39e-05
p__Acidobacteria	2.17e-05	1.54e-05	1.07e-05	1.55e-05
p__Chloroflexi	1.39e-05	1.27e-05	1.42e-05	1.57e-05
p__Gemmatimonadetes	7.49e-06	8.3e-06	8.6e-06	1.04e-05
p__Nitrospirae	1e-05	6.5e-06	4.6e-06	5.73e-06
p__Planctomycetes	1.34e-06	1.03e-06	4.3e-06	8.59e-06
p__Spirochaetes	5.04e-06	3.01e-06	1.13e-06	1.33e-06
p__Blastocladiomycota	3.62e-06	2.4e-06	4.69e-07	8.96e-07
p__Verrucomicrobia	2.14e-06	7e-07	1.45e-06	1.82e-06
p__Tenericutes	1.32e-06	2.02e-06	6.83e-07	6.92e-07
p__Cryptomycota	1.53e-06	1.16e-06	4.9e-07	3.73e-07
p__Candidatus Acetothermia	4.73e-07	5.88e-07	6.63e-07	7.78e-07
others	0.12297	0.0894892	0.0787532	0.0832174
Genus
Genus level	25h	50h	100h	300h
g__Saccharopolyspora	0.403719	0.438327	0.451736	0.514783
g__Saccharomyces	0.112825	0.187086	0.222818	0.113392
g__Aspergillus	0.098166	0.0572602	0.0348472	0.0417061
g__Staphylococcus	0.0448011	0.0390161	0.00942936	0.0132145
g__Streptomyces	0.0131088	0.0143864	0.0178071	0.0202271
g__Actinopolyspora	0.0100956	0.0113537	0.0138715	0.0160651
g__Amycolatopsis	0.0101235	0.0109853	0.0130449	0.0148991
g__Limosilactobacillus	0.00593339	0.0161998	0.00465749	0.0112412
g__Lactiplantibacillus	0.0145031	0.00362824	0.00745565	0.00620036
g__Lactococcus	0.00673368	0.00145686	0.00595446	0.0121773
g__Companilactobacillus	0.00859615	0.00193075	0.00661725	0.00806331
g__Saccharomonospora	0.00334022	0.00353678	0.00396266	0.00454891
g__Pseudonocardia	0.00323444	0.00342045	0.00383857	0.00444035
g__Loigolactobacillus	0.00667554	0.00113804	0.00387959	0.00292425
g__Puccinia	0.00698437	0.00324038	0.00106878	0.00192818
g__Levilactobacillus	0.00412673	0.00133205	0.0022333	0.00262085
g__Sciscionella	0.0018665	0.00185804	0.00211645	0.00239487
g__Acinetobacter	0.00370128	0.00169483	0.000729295	0.00150162
g__Nocardia	0.00159885	0.0017165	0.00183035	0.00208431
g__Leuconostoc	0.00271004	0.000605513	0.00110942	0.0018735
g__Gluconobacter	0.00180868	0.00307901	0.000339039	0.000519684
g__Rhodococcus	0.00123848	0.00129928	0.00130414	0.0014934
g__Latilactobacillus	0.00241244	0.000597046	0.00119731	0.000984549
g__Actinoalloteichus	0.000897028	0.000997668	0.00125525	0.00143516
g__Micromonospora	0.0010072	0.00104955	0.00114243	0.00131821
g__Nocardiopsis	0.000761754	0.000870409	0.00109418	0.00125777
g__Actinomadura	0.000766023	0.000865414	0.0010885	0.00124653
g__Furfurilactobacillus	0.00211925	0.000856	0.000317356	0.00054923
g__Lactobacillus	0.000906417	0.000803309	0.00115249	0.000963425
g__Mycobacterium	0.00080527	0.000872843	0.000995767	0.00110871
g__Prauserella	0.000760781	0.00084804	0.000988931	0.00116519
g__Saccharothrix	0.000709431	0.000809565	0.00102016	0.00116277
g__Clostridioides	0.000351687	0.00040455	0.00161059	0.00117431
g__Kutzneria	0.000683228	0.00072688	0.000858248	0.000967197
g__Acidovorax	0.00104099	0.00168663	0.000100195	0.000103288
g__Streptoalloteichus	0.000567256	0.000620695	0.000820818	0.000919596
g__Alloactinosynnema	0.000650986	0.000646679	0.00068501	0.000775471
g__Kibdelosporangium	0.000540622	0.000551749	0.00065782	0.000757846
g__Actinosynnema	0.000564186	0.000542883	0.000587381	0.000640008
g__Weissella	0.00159026	0.000288952	0.000103838	0.00014599
g__Yuhushiella	0.000396897	0.000459963	0.000589261	0.000673493
g__Frankia	0.000438093	0.000471347	0.000549083	0.000634049
g__Pantoea	0.00112476	0.000577729	0.000141414	0.000197241
g__Rhizophagus	0.000856585	0.000406932	0.000233692	0.00051048
g__Nonomuraea	0.000449179	0.000462113	0.000509012	0.000558722
g__Actinophytocola	0.000389488	0.000426901	0.000504915	0.000561799
g__Allokutzneria	0.000393459	0.00042324	0.000464521	0.000544203
g__Actinokineospora	0.00038273	0.000404818	0.000486947	0.000547361
g__Microbacterium	0.000476967	0.000475833	0.000410147	0.000455146
g__Lentzea	0.000389759	0.000385581	0.000412395	0.000455727
g__Lechevalieria	0.000401039	0.000387283	0.000365323	0.000440519
g__Burkholderia	0.000548885	0.000278762	0.000207905	0.000406143
g__Haloechinothrix	0.000258369	0.000301941	0.000381855	0.000433107
g__Acetobacter	0.000653483	0.000329988	0.000113653	0.000225226
g__Arthrobacter	0.000260789	0.000275179	0.000311644	0.00034885
g__Geodermatophilus	0.000218714	0.000261861	0.00032802	0.000373125
g__Allosalinactinospora	0.00020404	0.000236419	0.000324343	0.000361115
g__Streptosporangium	0.000224612	0.000232785	0.000282815	0.000317137
g__Streptococcus	0.000451763	0.000157503	0.000132126	0.00028672
g__Kitasatospora	0.000223135	0.000217324	0.00023601	0.000268443
g__Nocardioides	0.00021552	0.000211682	0.000230054	0.000250536
g__Actinomycetospora	0.000191146	0.000204368	0.000211594	0.000251639
g__Kosakonia	0.000388628	0.000260024	9.03e-05	0.000110016
g__Crossiella	0.000148429	0.000167925	0.000213395	0.000236079
g__Paraburkholderia	0.000329628	0.000153812	8.82e-05	0.000183349
g__Microtetraspora	0.000169148	0.000165823	0.000190284	0.000217638
g__Microbispora	0.000143749	0.000158164	0.00019443	0.000215035
g__Thermocrispum	0.000176263	0.000173728	0.000168442	0.000188321
g__Thermoactinospora	0.000137441	0.00014691	0.00017479	0.000182601
g__Actinopolymorpha	0.000148405	0.000145113	0.00014682	0.000173713
g__Microlunatus	0.000120318	0.000143326	0.000145971	0.000179857
g__Actinoplanes	0.000109976	0.000125918	0.000162107	0.000179095
g__Salinispora	0.00013569	0.000127158	0.00014053	0.000163241
g__Lacticaseibacillus	0.000208915	4.74103e-05	0.000123302	0.000149902
g__Glycomyces	9.89e-05	0.000110295	0.000141805	0.000170669
g__Streptomonospora	9.2e-05	0.000112009	0.000139351	0.000166605
g__Pediococcus	0.000226374	3.65e-05	8.86e-05	0.000148877
g__Stenotrophomonas	9.31e-05	0.000144603	0.000170801	8.71e-05
g__Kribbella	0.000103431	0.000113467	0.000130054	0.000147738
g__Bacillus	0.000167634	0.000112397	9.86e-05	9.97e-05
g__Modestobacter	8.94e-05	9.86e-05	0.000132426	0.000147708
g__Blastococcus	8.14e-05	9.87e-05	0.000131911	0.000152545
g__Herbidospora	8.67e-05	9.87e-05	0.000130186	0.000140847
g__Streptacidiphilus	0.00011884	0.000104113	0.000106606	0.000122283
g__Secundilactobacillus	0.000129075	6.69204e-05	8.51883e-05	0.000126685
g__Stackebrandtia	6.61e-05	8.28e-05	0.000115237	0.000123718
g__Sorangium	6.38e-05	8.1e-05	0.000114456	0.000126078
g__Thermobifida	0.000101248	0.000100307	8.63e-05	9.61e-05
g__Lichtheimia	0.000113534	8.23e-05	6.8e-05	0.000117066
g__Kocuria	8.93e-05	8.09e-05	9.55e-05	0.000109203
g__Tilletia	0.000119855	5.36e-05	5.56e-05	0.00012808
g__Cellulosimicrobium	8.68e-05	8.67e-05	7.53e-05	8.54e-05
g__Escherichia	0.000100473	4.86e-05	5.43e-05	0.00012534
g__Listeria	0.000141902	5.83e-05	3.69e-05	7.61e-05
g__Georgenia	6.61e-05	7.59e-05	7.64e-05	9.25e-05
g__Patulibacter	4.98e-05	6.43e-05	8.82e-05	0.000102948
g__Penicillium	0.000121995	7.34e-05	4.69e-05	6.29e-05
g__Pseudomonas	0.000134504	7.41e-05	3.27e-05	4.81e-05
g__Actinocatenispora	6.23e-05	6.18e-05	7.31e-05	8.81e-05
g__Aeromicrobium	6.2e-05	6.85e-05	7.27e-05	8.14e-05
g__Jiangella	5.17e-05	5.6e-05	7.77e-05	9.7e-05
g__Cryptosporangium	4.17e-05	6.08e-05	8.29e-05	9.38e-05
g__Cellulomonas	4.76e-05	5.4e-05	8.42e-05	9.32e-05
g__Gryllotalpicola	7.74e-05	7.23e-05	6.13e-05	6.76e-05
g__Valsa	0.00012251	6.11e-05	3.5e-05	5.36e-05
g__Curtobacterium	6.18e-05	6.54e-05	7.07e-05	7.02e-05
g__Lentilactobacillus	9.85229e-05	4.71243e-05	4.46852e-05	7.0648e-05
g__Liquorilactobacillus	0.000117033	5.45271e-05	3.32799e-05	5.34719e-05
g__Ligilactobacillus	0.000121029	5.93645e-05	2.27752e-05	5.16847e-05
g__Enterococcus	0.000121705	2.79e-05	3.54e-05	6.18e-05
g__Brachybacterium	6.27e-05	6.35e-05	5.54e-05	6.24e-05
g__Fructilactobacillus	3.52628e-05	9.12277e-05	3.5781e-05	7.85035e-05
g__Thermomonospora	5.51e-05	5.82e-05	5.39e-05	6.16e-05
g__Segniliparus	5.32e-05	5.48e-05	5.93e-05	6.09e-05
g__Aquimarina	6.27e-05	3.22e-05	4.02e-05	8.94e-05
g__Candida	4.52e-05	5.81e-05	7.28e-05	3.65e-05
g__Saitoella	8.8e-05	5.01e-05	3.08e-05	4.32e-05
g__Kluyveromyces	4.15e-05	5.88e-05	6.87e-05	4.07e-05
g__Corynebacterium	5.91e-05	4.62e-05	4.62e-05	5.36e-05
g__Tsukamurella	3.54e-05	4.22e-05	6e-05	6.38e-05
g__Erwinia	5.87e-05	6.14e-05	3.59e-05	4.32e-05
g__Chlamydia	9.63e-05	3.95e-05	1.67e-05	3.44e-05
g__Marinactinospora	3.48e-05	3.84e-05	5.07e-05	6.02e-05
g__Demequina	4.6e-05	4.81e-05	4.14e-05	4.56e-05
g__Clavispora	8.5e-05	4.05e-05	2.29e-05	3.06e-05
g__Actinomyces	4.38e-05	4.29e-05	4.19e-05	4.95e-05
g__Microterricola	4.51e-05	4.3e-05	3.68e-05	4.85e-05
g__Catenulispora	4.48e-05	4.11e-05	4.11e-05	4.47e-05
g__Tetrasphaera	4.37e-05	4.25e-05	3.86e-05	4.57e-05
g__Enterobacter	7.43e-05	5.09e-05	1.94e-05	2.58e-05
g__Paucilactobacillus	7.25482e-05	1.26542e-05	3.65887e-05	4.74761e-05
g__Brevibacterium	3.2e-05	3.5e-05	4.61e-05	5.31e-05
g__Umbilicaria	8.11e-05	3.9e-05	1.3e-05	2.68e-05
g__Cystobacter	4.41e-05	4.34e-05	3.29e-05	3.86e-05
g__Rubrobacter	3.06e-05	3.23e-05	4.27e-05	4.91e-05
g__Talaromyces	5.95e-05	4.21e-05	1.87e-05	3.39e-05
g__Armillaria	5.49e-05	2.79e-05	2.1e-05	4.79e-05
g__Agrococcus	2.16e-05	3.08e-05	4.29e-05	4.93e-05
g__Botrytis	7.64e-05	3.56e-05	1.26e-05	1.97e-05
g__Gordonia	3.2e-05	3.19e-05	3.33e-05	3.75e-05
g__Paludifilum	2.19e-05	2.8e-05	3.89e-05	4.52e-05
g__Bifidobacterium	3.19e-05	2.72e-05	3.28e-05	4.18e-05
g__Pichia	4.87e-05	2.8e-05	1.62e-05	3.92e-05
g__Frondihabitans	2.14e-05	2.57e-05	4.01e-05	4.25e-05
g__Agromyces	2.14e-05	2.61e-05	3.8e-05	4.29e-05
g__Granulicoccus	2.16e-05	2.58e-05	4e-05	4.1e-05
g__Nakamurella	1.75e-05	2.65e-05	4.14e-05	4.01e-05
g__Terrabacter	1.86e-05	2.46e-05	3.76e-05	4.38e-05
g__Rhizopus	4.45e-05	2.42e-05	1.76e-05	3.42e-05
g__Fodinicurvata	1.81e-05	2.5e-05	3.62e-05	4.1e-05
g__Trametes	5.6e-05	2.28e-05	1.28e-05	2.78e-05
g__Pseudogymnoascus	5.18e-05	2.55e-05	1.84e-05	2.23e-05
g__Dactylosporangium	2.5e-05	2.51e-05	3.16e-05	3.22e-05
g__Quadrisphaera	1.68e-05	2.34e-05	3.35e-05	3.96e-05
g__Rhodothermus	1.65e-05	2.18e-05	3.43e-05	4e-05
g__Deinococcus	2.2e-05	2.4e-05	3.12e-05	3.49e-05
g__Sulfolobus	1.58e-05	2.11e-05	3.24e-05	3.6e-05
g__Clavibacter	2.95e-05	2.84e-05	2.24e-05	2.16e-05
g__Absidia	2.91e-05	1.59e-05	1.74e-05	3.59e-05
g__Halomonas	1.51e-05	2e-05	3.03e-05	3.26e-05
g__Planifilum	2.23e-05	2.83e-05	2.45e-05	2.25e-05
g__Spirillospora	1.32e-05	1.89e-05	2.89e-05	3.5e-05
g__Variovorax	2.47e-05	2.45e-05	2.1e-05	2.27e-05
g__Verticillium	3.74e-05	2.33e-05	1.44e-05	1.7e-05
g__Paenarthrobacter	1.88e-05	1.27e-05	1.8e-05	4.2e-05
g__Thiohalorhabdus	1.48e-05	1.79e-05	2.57e-05	3.05e-05
g__Vibrio	3.99e-05	1.9e-05	1.07e-05	1.69e-05
g__Williamsia	1.5e-05	1.76e-05	2.54e-05	2.78e-05
g__Photobacterium	1.63e-05	1.63e-05	2.46e-05	2.75e-05
g__Trichophyton	3.71e-05	1.99e-05	1.26e-05	1.35e-05
g__Ogataea	4.2e-05	2.18e-05	6.52e-06	1.27e-05
g__Phycomyces	1.78e-05	1.27e-05	1.73e-05	3.47e-05
g__Sphingomonas	1.23e-05	5.66e-05	6.54e-06	5.94e-06
g__Xiangella	2.43e-05	1.87e-05	1.85e-05	1.84e-05
g__Tetragenococcus	2.71e-05	7.78e-06	1.71e-05	2.75e-05
g__Apilactobacillus	5.34664e-05	6.05174e-06	5.82227e-06	1.1078e-05
g__Parasitella	1.86e-05	1.36e-05	1.46e-05	2.82e-05
g__Cryobacterium	2.13e-05	1.76e-05	1.75e-05	1.84e-05
g__Planomonospora	1.72e-05	1.67e-05	1.71e-05	1.91e-05
g__Zancudomyces	3.08e-05	1.54e-05	6.48e-06	1.34e-05
g__Shewanella	1.35e-05	1.06e-05	1.09e-05	3.1e-05
g__Cronobacter	3.24e-05	1.7e-05	6.88e-06	8.19e-06
g__Kelleziovirus	1.8e-05	1.69e-05	1.33e-05	1.43e-05
g__Bombilactobacillus	3.04325e-05	5.9589e-06	9.45777e-06	1.61381e-05
g__Phanerochaete	2.99e-05	1.43e-05	5.43e-06	1.16e-05
g__Klebsiella	3.2e-05	1.58e-05	6.05e-06	5.29e-06
g__Gemycircularvirus	2.32e-05	6.53e-06	1.02e-05	1.87e-05
g__Solirubrobacter	1.36e-05	1.34e-05	1.26e-05	1.83e-05
g__Nitriliruptor	1.5e-05	1.14e-05	1.48e-05	1.64e-05
g__Methyloversatilis	8.81e-06	1.16e-05	1.73e-05	1.95e-05
g__Stigmatella	1.38e-05	1.33e-05	1.47e-05	1.51e-05
g__Arhodomonas	1.08e-05	1.51e-05	1.16e-05	1.79e-05
g__Bradyrhizobium	1.33e-05	1.44e-05	1.31e-05	1.44e-05
g__Tungrovirus	3.16e-06	1.05e-06	1.4e-05	3.57e-05
g__Paraclostridium	2.6e-05	1.44e-05	3.6e-06	8.97e-06
g__Nitrosospira	7.5e-06	1.12e-05	1.59e-05	1.79e-05
g__Lapidilactobacillus	1.73386e-05	2.44252e-06	1.05853e-05	2.21275e-05
g__Serratia	1.86e-05	8.24e-06	6.38e-06	1.86e-05
g__Kineosporia	1.47e-05	1.03e-05	1.36e-05	1.31e-05
g__Pseudarthrobacter	1.35e-05	1.18e-05	1.13e-05	1.34e-05
g__Vanderwaltozyma	2.6e-05	1.18e-05	4.24e-06	7.7e-06
g__Asanoa	1.09e-05	1.13e-05	1.37e-05	1.27e-05
g__Actinospica	1.29e-05	1.09e-05	1.15e-05	1.15e-05
g__Rasamsonia	1.79e-05	8.85e-06	7.61e-06	8.9e-06
g__Ferrithrix	1.09e-05	9.04e-06	1.07e-05	1.25e-05
g__Sediminihabitans	5.6e-06	1.02e-05	1.17e-05	1.55e-05
g__Conexibacter	1.4e-05	9.1e-06	8.59e-06	1.12e-05
g__Thermobispora	9.93e-06	8.78e-06	1.21e-05	1.2e-05
g__Angustibacter	1.24e-05	1e-05	8.62e-06	1.09e-05
g__Branchiibius	1.03e-05	9.81e-06	1.05e-05	1.13e-05
g__Krasilnikoviella	1.14e-05	9e-06	9.86e-06	1.13e-05
g__Thermoleophilum	1.24e-05	8.56e-06	1.01e-05	1.04e-05
g__Acidothermus	9.64e-06	9.22e-06	9.32e-06	1.32e-05
g__Silvanigrella	1.17e-05	8.98e-06	1.02e-05	1.03e-05
g__Sinomonas	9.21e-06	1.03e-05	9.89e-06	1.14e-05
g__Virgibacillus	1.62e-05	1.55e-05	3.86e-06	5.09e-06
g__Batrachochytrium	4.84e-06	2.55e-06	1.05e-05	2.23e-05
g__Sporothrix	1.8e-05	9.54e-06	4.71e-06	7.21e-06
g__Leifsonia	1.15e-05	7.97e-06	1.02e-05	9.78e-06
g__Clostridium	9.68e-06	1.12e-05	5.46e-06	1.29e-05
g__Diaminobutyricimonas	9.45e-06	8.14e-06	1.02e-05	1.04e-05
g__Methylobacterium	8.54e-06	9.96e-06	8.39e-06	1.11e-05
g__Galerina	2.54e-06	2.39e-06	8.33e-06	2.35e-05
g__Jatrophihabitans	8.44e-06	8.94e-06	9.55e-06	9.56e-06
g__Neisseria	2.07e-05	7.34e-06	2.32e-06	5.55e-06
g__Paracoccidioides	1.34e-05	8.97e-06	5.35e-06	7.72e-06
g__Sanguibacter	9.49e-06	8.15e-06	9.28e-06	8.26e-06
g__Alicyclobacillus	6.88e-06	8.12e-06	9.94e-06	1.02e-05
g__Paenibacillus	1.17e-05	7.67e-06	6.85e-06	8.35e-06
g__Micrococcus	8.92e-06	8.11e-06	7.15e-06	9.2e-06
g__Nostoc	8.41e-06	4.93e-06	7.8e-06	1.21e-05
g__Histoplasma	1.37e-05	7.34e-06	5.31e-06	6.62e-06
g__Mycena	1.64e-05	7.69e-06	3.09e-06	5.71e-06
g__Emmonsia	1.3e-05	8.73e-06	4.12e-06	5.67e-06
g__Polyporus	2.8e-06	2.06e-06	8.83e-06	1.72e-05
g__Trichoderma	9.7e-06	7.34e-06	6.7e-06	7.11e-06
g__Sugiyamaella	1.39e-05	6e-06	4.06e-06	5.92e-06
g__Comamonas	1.15e-05	1.64e-05	8.3e-07	1.01e-06
g__Kuraishia	1.44e-05	6.21e-06	4.38e-06	3.9e-06
g__Planobispora	8.33e-06	7.39e-06	6.17e-06	6.48e-06
g__Badnavirus	1.06e-05	3.45e-06	4.86e-06	9e-06
g__Polaromonas	6.03e-06	8.39e-06	5.92e-06	7.43e-06
g__Achromobacter	7.47e-06	9.29e-06	5.47e-06	5.49e-06
g__Trichosporon	1.26e-05	6.02e-06	2.38e-06	6.29e-06
g__Aureobasidium	1.18e-05	6.97e-06	3.82e-06	3.57e-06
g__Catenuloplanes	5.34e-06	6.7e-06	5.59e-06	8.09e-06
g__Amanita	1.35e-05	6.18e-06	2.41e-06	3.21e-06
g__Chloroflexus	6.91e-06	5.95e-06	4.68e-06	7.72e-06
g__Tolypocladium	1.16e-05	5.44e-06	3.11e-06	4.91e-06
g__Agaricus	1.04e-05	5.13e-06	2.72e-06	6.74e-06
g__Corallococcus	3.04e-06	5.84e-06	9.51e-06	6.45e-06
g__Afipia	2.03e-05	2.55e-06	5.74e-07	1.25e-06
g__Ustilaginoidea	9.9e-06	7.87e-06	3.28e-06	3.47e-06
g__Belnapia	5.76e-06	4.51e-06	7.57e-06	6.66e-06
g__Verrucosispora	5.17e-06	5.36e-06	5.97e-06	7.68e-06
g__Brochothrix	1.96e-05	2.55e-06	5.06e-07	1.34e-06
g__Cyanothece	2e-05	2.19e-06	5.7e-07	1.04e-06
g__Fructobacillus	8.73e-06	1.52e-06	4.58e-06	8.38e-06
g__Catelliglobosispora	5.61e-06	5.6e-06	5.76e-06	6.16e-06
g__Fusarium	1.09e-05	5.26e-06	2.6e-06	3.88e-06
g__Limnochorda	4.21e-06	4.97e-06	7.53e-06	5.73e-06
g__Microbotryum	1.13e-05	4.98e-06	1.78e-06	4.17e-06
g__Lysinibacillus	9.8e-06	7.62e-06	2.51e-06	2.2e-06
g__Plesiomonas	1.1e-05	5.51e-06	1.99e-06	3.31e-06
g__Oenococcus	1.46e-05	2.19e-06	2.47e-06	2.46e-06
g__Phijl1virus	1.5e-05	7.83e-07	1.78e-06	4.14e-06
g__Cycloclasticus	1.06e-05	5.69e-06	1.23e-06	3.67e-06
g__Rhizobacter	4.8e-06	5.27e-06	4.57e-06	6.54e-06
g__Colletotrichum	9.34e-06	4.11e-06	2.77e-06	4.93e-06
g__Coccidioides	9.89e-06	4.74e-06	2.59e-06	3.61e-06
g__Luteipulveratus	5.74e-06	5.43e-06	4.5e-06	4.99e-06
g__Aureimonas	4.58e-06	4.58e-06	5.12e-06	6.33e-06
g__Chryseobacterium	1.78e-05	1.84e-06	2.59e-07	6.31e-07
g__Massiliomicrobiota	1.64e-05	2.46e-06	4.82e-07	1.1e-06
g__Phietavirus	8.41e-06	7.74e-06	2.01e-06	2.22e-06
g__Meyerozyma	8.48e-06	3.61e-06	3.49e-06	4.56e-06
g__Twortvirus	9.88e-06	2.8e-07	2.98e-06	6.4e-06
g__Calothrix	3.98e-06	4.15e-06	5.14e-06	6.11e-06
g__Dietzia	4.21e-06	3.76e-06	4.24e-06	7.01e-06
g__Yarrowia	6.62e-06	3.75e-06	3.15e-06	5.32e-06
g__Rhizoctonia	8.34e-06	4.71e-06	2.03e-06	3.55e-06
g__Ottowia	6.4e-06	1.12e-05	4.59e-07	5.16e-07
g__Phycicoccus	4.49e-06	3.82e-06	4.11e-06	5.95e-06
g__Millisia	5.18e-06	4.37e-06	3.44e-06	5.19e-06
g__Serpula	9.69e-06	4.87e-06	1.34e-06	2.08e-06
g__Microsporum	6.13e-06	4.8e-06	3.65e-06	2.93e-06
g__Holophaga	3.32e-06	4.26e-06	3.68e-06	6.13e-06
g__Mastigocladus	8.37e-06	3.44e-06	2.29e-06	3.02e-06
g__Cordyceps	7.63e-06	4.12e-06	1.94e-06	3.26e-06
g__Tatumella	3.85e-06	3.83e-06	4.26e-06	4.78e-06
g__Xanthomonas	3.41e-06	5.26e-06	3.64e-06	4.35e-06
g__Bordetella	8.07e-06	3.82e-06	2.46e-06	2.14e-06
g__Dermacoccus	3.87e-06	4.35e-06	3.91e-06	3.93e-06
g__Auraticoccus	2.96e-06	3.35e-06	4.4e-06	5.09e-06
g__Sphaerobolus	8.44e-06	3.56e-06	1.26e-06	2.44e-06
g__Neolecta	4.7e-06	2.39e-06	2.81e-06	5.52e-06
g__Haliangium	3.06e-06	3.92e-06	3.95e-06	4.46e-06
g__Pseudocercospora	6.54e-06	4.4e-06	1.78e-06	2.64e-06
g__Komagataeibacter	5.72e-06	7.16e-06	6.92e-07	1.74e-06
g__Gemmata	1.34e-06	1.03e-06	4.3e-06	8.59e-06
g__Basidiobolus	7.22e-06	3.84e-06	1.75e-06	2.29e-06
g__Pyrinomonas	7.55e-06	3.45e-06	1.35e-06	2.26e-06
g__Leisingera	3.52e-06	3.41e-06	4.04e-06	3.61e-06
g__Cladophialophora	4.74e-06	5.22e-06	1.96e-06	2.52e-06
g__Bifiguratus	3.12e-06	2.69e-06	3.94e-06	4.64e-06
g__Brevibacillus	3.96e-06	3.22e-06	3.76e-06	3.27e-06
g__Agrobacterium	6.61e-06	5e-06	1.3e-06	1.29e-06
g__Alicycliphilus	4.78e-06	8.45e-06	5.17e-07	3.1e-07
g__Ruania	4.49e-06	3.71e-06	2.61e-06	3.22e-06
g__Metarhizium	5.45e-06	3.88e-06	1.4e-06	3.19e-06
g__Longispora	3.19e-06	2.67e-06	3.46e-06	4.52e-06
g__Macrophomina	6.18e-06	3.3e-06	1.96e-06	1.79e-06
g__Schleiferilactobacillus	7.79773e-06	4.49113e-07	1.5034e-06	3.35186e-06
g__Glarea	6.98e-06	2.74e-06	8.83e-07	2.28e-06
g__Gluconacetobacter	4.32e-06	5.93e-06	1.16e-06	1.33e-06
g__Salmonella	6.92e-06	3.73e-06	1.12e-06	9.17e-07
g__Chaetomium	5.36e-06	2.82e-06	1.8e-06	2.56e-06
g__Tulasnella	7.23e-06	2.91e-06	6.44e-07	1.64e-06
g__Scedosporium	3.96e-06	3.52e-06	2.78e-06	1.99e-06
g__Minicystis	1.79e-06	2.31e-06	3.22e-06	4.88e-06
g__Chromobacterium	5.08e-06	3.63e-06	1.62e-06	1.66e-06
g__Syncephalastrum	3.38e-06	1.18e-06	3.4e-06	3.96e-06
g__Hypoxylon	4.26e-06	5.16e-06	1.03e-06	1.4e-06
g__Sk1virus	5.82e-06	6.49e-07	1.5e-06	3.86e-06
g__Stachybotrys	5.12e-06	2.65e-06	1.96e-06	2.08e-06
g__Marssonina	4.92e-06	3.1e-06	2.12e-06	1.66e-06
g__Mycosphaerella	4.92e-06	1.96e-06	2.56e-06	2.33e-06
g__Rhizobium	4.31e-06	3.19e-06	1.89e-06	2.17e-06
g__Exiguobacterium	4.81e-06	4.09e-06	8.26e-07	1.76e-06
g__Sclerotinia	4.38e-06	3.48e-06	1.89e-06	1.73e-06
g__Jeotgalibaca	2.84e-06	6.2e-07	2.67e-06	5.3e-06
g__Isoptericola	2.8e-06	2.73e-06	3.41e-06	2.27e-06
g__Kozakia	3.07e-06	6.03e-06	1.3e-06	7.93e-07
g__Intrasporangium	3.33e-06	2.6e-06	1.97e-06	3.29e-06
g__Capronia	4.33e-06	2.35e-06	1.7e-06	2.71e-06
g__Carnobacterium	6.48e-07	1.14e-06	2.48e-06	6.76e-06
g__Simplicispira	4.66e-06	5.83e-06	2.99e-07	1.34e-07
g__Brachyspira	5.04e-06	3.01e-06	1.13e-06	1.33e-06
g__Mixia	4.68e-06	2.22e-06	1.95e-06	1.65e-06
g__Ophiocordyceps	3.32e-06	2.92e-06	1.72e-06	2.28e-06
g__Phialocephala	3.27e-06	2.95e-06	1.92e-06	2.07e-06
g__Plantactinospora	3.47e-06	1.5e-06	2.29e-06	2.73e-06
g__Rhizoclosmatium	4.98e-06	2.57e-06	7.83e-07	1.57e-06
g__Acidipropionibacterium	2.78e-06	2.15e-06	2.03e-06	2.93e-06
g__Xylona	2.76e-06	2.39e-06	1.9e-06	2.6e-06
g__Beauveria	3.5e-06	2.6e-06	1.87e-06	1.6e-06
g__Claviceps	5.1e-06	1.86e-06	8.99e-07	1.68e-06
g__Termitomyces	4.6e-06	1.68e-06	9.49e-07	2.31e-06
g__Kurthia	2.01e-06	6.86e-07	2.79e-06	4.05e-06
g__Penicilliopsis	3.77e-06	1.39e-06	1.81e-06	2.54e-06
g__Pseudoclavibacter	3.49e-06	2.33e-06	1.54e-06	1.96e-06
g__Leucoagaricus	1.38e-06	1.41e-06	2.18e-06	4.27e-06
g__Diplocarpon	4.4e-06	2.57e-06	6.3e-07	1.49e-06
g__Lipomyces	4.09e-06	2.03e-06	9.15e-07	2.02e-06
g__Ophiostoma	3.47e-06	2.55e-06	1.34e-06	1.66e-06
g__Choanephora	4.54e-06	2.18e-06	5.91e-07	1.39e-06
g__Terribacillus	2.6e-06	5.06e-07	2.15e-06	3.43e-06
g__Diaphorobacter	3.09e-06	4.97e-06	1.97e-07	3.02e-07
g__Sinosporangium	2.11e-06	1.26e-06	1.87e-06	3.15e-06
g__Gemmatimonas	1.77e-06	2.12e-06	2.17e-06	2.32e-06
g__Thauera	2.47e-06	5.6e-06	2.08e-07	7.18e-08
g__Skermania	1.88e-06	1.54e-06	1.96e-06	2.84e-06
g__Blastomyces	4.87e-06	9.33e-07	9.01e-07	1.51e-06
g__Coprinopsis	3.96e-06	2.22e-06	5.85e-07	1.22e-06
g__Serendipita	4.79e-06	1.93e-06	4.35e-07	7.94e-07
g__Friedmanniella	1.04e-06	2.71e-06	2.64e-06	1.52e-06
g__Lentinula	9.97e-07	1.42e-07	2.24e-06	4.3e-06
g__Polytolypa	2.34e-06	1.89e-06	1.12e-06	2.28e-06
g__Allomyces	3.62e-06	2.4e-06	4.69e-07	8.96e-07
g__Desulfotomaculum	1.3e-06	1.44e-06	1.97e-06	2.65e-06
g__Oceanobacillus	3.2e-06	3.02e-06	4.49e-07	6.48e-07
g__Citrobacter	4.56e-06	1.74e-06	8.3e-07	1.72e-07
g__Stemphylium	3.12e-06	2.09e-06	8.18e-07	1.26e-06
g__Janibacter	2.03e-06	1.38e-06	1.29e-06	2.05e-06
g__Tessaracoccus	5.65e-07	1.06e-06	2.19e-06	2.86e-06
g__Malassezia	3.81e-06	1.11e-06	5.56e-07	1.01e-06
g__Thermus	1.79e-06	1.67e-06	1.55e-06	1.31e-06
g__Candidatus Accumulibacter	3.04e-06	1.26e-06	1.08e-06	9.32e-07
g__Epicoccum	2.89e-06	1.26e-06	8.37e-07	1.23e-06
g__Thalassobacillus	2.35e-06	1.29e-06	1.02e-06	1.37e-06
g__Neokomagataea	1.77e-06	2.85e-06	5.23e-07	8.86e-07
g__Ascochyta	2.11e-06	1.03e-06	1.1e-06	1.74e-06
g__Aquaspirillum	3.3e-06	1.54e-06	6.39e-07	4.16e-07
g__Yuavirus	0	0	0	5.88e-06
g__Synechococcus	1.41e-06	1.84e-06	5.65e-07	2.06e-06
g__Kineococcus	1.66e-06	6.48e-07	1.79e-06	1.7e-06
g__Lepidopterella	3.02e-06	1.59e-06	3.58e-07	8.17e-07
g__Curvibacter	2.31e-06	3.01e-06	3.52e-07	9.76e-08
g__Paxillus	2.72e-06	1.71e-06	2.49e-07	8.51e-07
g__Labrenzia	2.58e-06	1.24e-06	8.53e-07	7.78e-07
g__Hydrogenophaga	1.73e-06	3.22e-06	4.23e-07	0
g__Erysipelatoclostridium	2.45e-06	1.43e-06	5.88e-07	8.59e-07
g__Shigella	2.28e-06	1.56e-06	6.08e-07	8.02e-07
g__Haloactinobacterium	1.39e-06	1.67e-06	9.4e-07	1.25e-06
g__Asaia	2.31e-06	2.04e-06	2.37e-07	6.58e-07
g__Desemzia	9.15e-07	4.73e-07	1.67e-06	2.13e-06
g__Phaeospirillum	2.19e-06	1.18e-06	6.42e-07	1.15e-06
g__Delftia	1.67e-06	2.9e-06	1.33e-07	2.98e-07
g__Tolypothrix	2.72e-06	1.05e-06	6.84e-07	5.11e-07
g__Glutamicibacter	1.13e-06	1.4e-06	1.43e-06	9.59e-07
g__Pandoraea	2.46e-06	1.17e-06	3.95e-07	8.4e-07
g__Lysinimicrobium	1.6e-06	2.04e-06	4.59e-07	6.7e-07
g__Kluyvera	2.33e-06	1.26e-06	5.34e-07	4.87e-07
g__Postia	1.22e-06	1.54e-06	4.7e-07	1.37e-06
g__Dellaglioa	4.11177e-06	0	0	3.81776e-07
g__T4virus	1.48e-06	9.56e-08	1.08e-06	1.77e-06
g__Yokenella	2.75e-06	9.77e-07	4.41e-07	2.01e-07
g__Photorhabdus	2.61e-06	7.95e-07	5.56e-07	3.91e-07
g__Lysobacter	1.53e-06	1.41e-06	3.59e-07	1.03e-06
g__Promicromonospora	1.14e-06	5.72e-07	1.4e-06	1.08e-06
g__Desulfovibrio	6.08e-07	1.84e-06	8.53e-07	8.89e-07
g__Couchioplanes	8.63e-07	8.59e-07	1.18e-06	1.26e-06
g__Candidatus Amoebophilus	2.45e-06	8.04e-07	2.97e-07	6.08e-07
g__Cenococcum	1.74e-06	1.44e-06	5.81e-07	3.78e-07
g__Microvirgula	9.31e-07	7.64e-07	1.09e-06	1.31e-06
g__Epidermophyton	1.54e-06	6.63e-07	7.1e-07	1.16e-06
g__Sinorhizobium	1.28e-06	7.84e-07	7.9e-07	1.14e-06
g__Ganoderma	9e-07	8.86e-07	3.88e-07	1.82e-06
g__Zhouia	5.56e-07	6.64e-07	1.4e-06	1.33e-06
g__Ensifer	9.24e-07	2.42e-06	2.79e-07	3.02e-07
g__Legionella	1.23e-06	3.88e-07	1.31e-06	9.97e-07
g__Devosia	9.73e-07	1.41e-06	6.07e-07	9.22e-07
g__Alcanivorax	1.83e-06	9.21e-07	5.19e-07	6.31e-07
g__Escovopsis	2.1e-06	8.95e-07	2.52e-07	6.13e-07
g__Glaciibacter	1.58e-06	3.93e-07	7.59e-07	1.1e-06
g__Azospirillum	1.11e-06	1.33e-06	4.59e-07	9.28e-07
g__Enteractinococcus	1.83e-06	5.37e-07	2.59e-07	1.18e-06
g__Limnohabitans	1.15e-06	2.3e-06	6.44e-08	2.52e-07
g__Moorella	1.45e-06	1.03e-06	5.46e-07	6.84e-07
g__Rathayibacter	9.45e-07	1.14e-06	8.16e-07	7.98e-07
g__Chlorogloeopsis	8.26e-07	1.05e-06	9.57e-07	8.06e-07
g__Thiomonas	9.56e-07	8.16e-07	8.43e-07	9.79e-07
g__Caballeronia	1.62e-06	4.43e-07	5.99e-07	9.1e-07
g__Paramicrosporidium	1.53e-06	1.16e-06	4.9e-07	3.73e-07
g__Coemansia	1.82e-06	8.08e-07	2.43e-07	5.54e-07
g__Oceanospirillum	2.71e-06	3.22e-07	2.42e-07	1.1e-07
g__Pochonia	8.53e-07	1.38e-06	4.56e-07	6.66e-07
g__Nitrosomonas	1.15e-06	1.85e-06	1.58e-07	1.94e-07
g__Podospora	1.85e-06	0	7.43e-07	6.78e-07
g__Smittium	1.85e-06	5.94e-07	3.72e-07	4.07e-07
g__Leptospirillum	1.29e-06	5.34e-07	5.16e-07	8.62e-07
g__Np1virus	2.6e-06	2.64e-07	0	2.71e-07
g__Kouleothrix	9.32e-07	4.42e-07	9.97e-07	7.58e-07
g__Verrucomicrobium	4.82e-07	5.14e-07	9.66e-07	1.12e-06
g__Caulobacter	9.18e-07	1.96e-07	8.83e-07	1.07e-06
g__Veillonella	1.16e-06	1.08e-07	4.88e-07	1.29e-06
g__Crocosphaera	6.67e-07	2.04e-07	4.97e-07	1.67e-06
g__Azoarcus	1.24e-06	1.56e-06	1.98e-07	0
g__Janthinobacterium	7.64e-07	7.41e-07	5.01e-07	8.64e-07
g__Capnocytophaga	4.78e-07	6.8e-08	6.9e-07	1.61e-06
g__Jonesia	5.33e-07	4.55e-07	5.98e-07	1.25e-06
g__Hamadaea	2.06e-06	2.44e-07	2.75e-07	2.51e-07
g__Thermomicrobium	8.68e-07	3.86e-07	7.83e-07	7.93e-07
g__Raineyella	1.48e-06	7.54e-08	9.35e-07	3.1e-07
g__Melissococcus	6.09e-07	4.34e-07	5.58e-07	1.15e-06
g__Lobosporangium	1.32e-06	8.17e-07	2.12e-07	3.88e-07
g__Methylomonas	8.68e-07	8.49e-07	6.96e-07	3.17e-07
g__Pelomonas	5.8e-07	6.41e-07	7.74e-07	7.06e-07
g__Motiliproteus	1.32e-06	8.98e-08	6.07e-07	6.46e-07
g__Aneurinibacillus	1.08e-06	8.88e-07	6.67e-08	6.08e-07
g__Gaiella	8.18e-07	5.82e-07	4.37e-07	7.98e-07
g__Symbiobacterium	9.21e-07	7.49e-07	4.75e-07	4.33e-07
g__Sporosarcina	1.06e-06	6.84e-07	2.31e-07	5.62e-07
g__Caldimonas	1.52e-06	6.64e-07	9.35e-08	1.71e-07
g__Wphvirus	1.97e-06	2.81e-07	5.27e-08	1.44e-07
g__Paracoccus	3.14e-07	5.22e-07	8.4e-07	7.66e-07
g__Blautia	1.39e-06	3.3e-07	1.86e-07	5.09e-07
g__Sediminibacillus	7.47e-07	3.38e-07	6.54e-07	6.46e-07
g__Pachysolen	1.39e-06	3.12e-07	2.34e-07	4.27e-07
g__Acidocella	1.37e-06	7.57e-07	1.22e-07	1.11e-07
g__Alkaliphilus	4.52e-07	6.44e-07	7.25e-07	4.96e-07
g__Methylibium	7.98e-07	9.93e-07	1.6e-07	2.92e-07
g__Ktedonobacter	2.98e-07	3.53e-07	9.54e-07	5.8e-07
g__Rhodanobacter	4.56e-07	2.16e-07	3.66e-07	1.11e-06
g__Aeromonas	4.35e-07	1.24e-06	2.32e-07	2.12e-07
g__Albimonas	6.84e-07	9.73e-07	1.22e-07	2.78e-07
g__Mesorhizobium	4.35e-07	9.91e-07	1.4e-07	4.46e-07
g__Thermoactinomyces	1.09e-06	0	4.37e-07	4.79e-07
g__Brevundimonas	5.38e-07	1.05e-06	2.15e-07	1.97e-07
g__Pectobacterium	1.99e-06	0	0	0
g__Bartonella	1.58e-06	3.22e-07	0	8.27e-08
g__Polynucleobacter	9.14e-07	9.29e-07	0	9.55e-08
g__Lachnoclostridium	1.64e-06	6.14e-08	0	1.89e-07
g__Epulopiscium	1.45e-06	0	1.16e-07	3.18e-07
g__Roseomonas	8.21e-07	9.34e-07	0	1.2e-07
g__Duganella	6.8e-07	1.11e-06	0	0
g__Collimonas	8.49e-07	8.62e-07	0	0
g__Gloeobacter	1.09e-06	3.88e-07	0	1.99e-07
g__Gemmatirosa	8.53e-07	1.52e-07	1.71e-07	4.68e-07
g__Mucor	2.11e-07	1.5e-07	1.69e-07	1.08e-06
g__Chondromyces	5.92e-07	2.81e-07	1.58e-07	5.77e-07
g__Rhodomicrobium	3.95e-07	7.02e-07	1.58e-07	2.89e-07
g__Debaryomyces	1.4e-06	1.33e-07	0	0
g__Salimicrobium	1.34e-06	0	0	1.63e-07
g__Parengyodontium	0	2.93e-07	0	1.21e-06
g__Trichococcus	8.97e-07	7.09e-08	2.4e-07	2.92e-07
g__Gracilibacillus	4.43e-07	7.89e-07	1.78e-07	5.4e-08
g__Xenorhabdus	1.25e-06	1.98e-07	0	0
g__Moniliophthora	0	0	4.15e-07	1.01e-06
g__Methylobacter	9.43e-07	4.47e-07	0	0
g__Sphingopyxis	1.13e-06	8.05e-08	9.07e-08	8.27e-08
g__Pusillimonas	0	1e-06	2.25e-07	0
g__Millerozyma	0	8.8e-07	0	2.26e-07
g__Marininema	8.28e-07	1.18e-07	0	1.21e-07
g__Thermofilum	2.12e-07	0	1.7e-07	6.2e-07
g__Rhodoferax	1.78e-07	7.61e-07	0	0
g__Moraxella	0	0	2.25e-07	6.17e-07
Others	0.197631	0.165886	0.158386	0.166179
Species
Species level	25h	50h	100h	300h
s__Acetobacter aceti	1.29e-06	6.86e-07	6.88e-07	4.7e-07
s__Acetobacter cibinongensis	1.63e-06	1.16e-06	4.13e-07	8.79e-07
s__Acetobacter ghanensis	1.6e-06	3.28e-06	4.74e-07	1.13e-06
s__Acetobacter malorum	0.0006267	0.000292437	0.000107495	0.000212953
s__Acetobacter okinawensis	5.63e-07	1.67e-06	7.53e-08	1.37e-07
s__Acetobacter orleanensis	3.78e-07	1.08e-06	0	8.3e-07
s__Acetobacter pasteurianus	4.59e-06	7.98e-06	7.81e-07	1.76e-06
s__Acetobacter senegalensis	1.34e-06	2.52e-06	4.45e-07	7.85e-07
s__Acetobacter tropicalis	7.63e-06	1.08e-05	8.82e-07	1.95e-06
s__Achromobacter piechaudii	6.07e-07	1.94e-06	7.99e-08	0
s__Achromobacter xylosoxidans	2.59e-07	9.23e-07	1.04e-07	1.9e-07
s__Acidipropionibacterium acidipropionici	2.15e-06	1.32e-06	7.71e-07	1.5e-06
s__Acidipropionibacterium jensenii	6.26e-07	8.35e-07	1.25e-06	1.43e-06
s__Acidocella sp. 20-58-15	1.37e-06	7.57e-07	1.22e-07	1.11e-07
s__Acidovorax caeni	7.92e-06	1.38e-05	2.29e-07	8.18e-07
s__Acidovorax citrulli	1.01e-05	7.5e-06	8.91e-06	8.81e-06
s__Acidovorax delafieldii	3.53e-06	8.65e-06	1.75e-07	2.95e-07
s__Acidovorax ebreus	1.37e-06	2.28e-06	4.59e-08	1.55e-07
s__Acidovorax radicis	2.25e-06	3.67e-06	1.45e-07	0
s__Acidovorax soli	8.16e-06	1.31e-05	9.74e-07	1.01e-06
s__Acidovorax sp. 16-64-162	1.56e-06	3.48e-06	0	1.24e-07
s__Acidovorax sp. 28-64-14	1.9e-06	3.29e-06	2.6e-07	2.37e-07
s__Acidovorax sp. 56	4.1e-06	8.07e-06	3.35e-07	6.22e-07
s__Acidovorax sp. 59	5.72e-07	9.94e-07	5.09e-08	1.39e-07
s__Acidovorax sp. 62	7.74e-06	1.24e-05	1.41e-06	1.02e-06
s__Acidovorax sp. 69	2.72e-06	4.09e-06	4.93e-07	7.33e-08
s__Acidovorax sp. CCH12-A4	0.000146325	0.000247277	1.07e-05	1.14e-05
s__Acidovorax sp. CF316	4.85e-07	1.29e-06	1.94e-07	8.87e-08
s__Acidovorax sp. GW101-3H11	5.25e-06	7.73e-06	6.31e-07	4.4e-07
s__Acidovorax sp. JHL-3	5.9e-06	9.96e-06	2.71e-07	3.37e-07
s__Acidovorax sp. JHL-9	7.58e-07	8.83e-07	0	0
s__Acidovorax sp. JS42	1.2e-05	1.84e-05	8.34e-07	6.38e-07
s__Acidovorax sp. KKS102	5.12e-06	8.06e-06	6.98e-07	6.32e-07
s__Acidovorax sp. KNDSW-TSA6	2.31e-06	2.09e-06	0	1.68e-07
s__Acidovorax sp. Leaf84	9.23e-08	9.19e-07	1.48e-07	0
s__Acidovorax sp. MR-S7	3.18e-06	4.19e-06	1.39e-07	6.11e-08
s__Acidovorax sp. NO-1	2.58e-06	6.15e-06	4.17e-07	4.37e-07
s__Acidovorax sp. P3	7.81e-07	9.72e-07	0	0
s__Acidovorax sp. RAC01	1.22e-06	2.25e-06	2.2e-07	2.92e-08
s__Acidovorax sp. Root217	3.13e-07	1.19e-06	8.35e-08	0
s__Acidovorax sp. Root219	1.46e-07	1.04e-06	0	0
s__Acidovorax sp. Root568	5.39e-06	8.5e-06	2.42e-07	3.42e-07
s__Acidovorax sp. Root70	3.96e-06	5.69e-06	5.13e-07	8.32e-08
s__Acidovorax sp. SD340	1.52e-06	2.04e-06	1.65e-07	1.78e-07
s__Acidovorax temperans	0.000255579	0.000410141	2.15e-05	2.15e-05
s__Acidovorax valerianellae	1.08e-06	1.12e-06	0	0
s__Acinetobacter baumannii	0.00370066	0.00169389	0.000729073	0.00150127
s__Actinoalloteichus cyanogriseus	5.04e-05	6.44e-05	9.33e-05	0.000103266
s__Actinoalloteichus hoggarensis	0.000111139	0.000112065	0.000132619	0.000155361
s__Actinoalloteichus hymeniacidonis	9.64e-05	0.000118888	0.000173197	0.000208473
s__Actinoalloteichus sp. ADI127-7	3.76e-06	4.5e-06	5.87e-06	6.01e-06
s__Actinoalloteichus sp. GBA129-24	2.73e-05	2.68e-05	2.49e-05	2.68e-05
s__Actinoalloteichus spitiensis	0.000142229	0.000144721	0.000142218	0.000159724
s__Actinocatenispora sera	6.23e-05	6.18e-05	7.31e-05	8.81e-05
s__Actinokineospora bangkokensis	0.000113463	0.000132609	0.000164259	0.000189908
s__Actinokineospora enzanensis	0.000108538	9.68e-05	0.000101571	0.000106806
s__Actinokineospora inagensis	4.07e-05	3.52e-05	3.8e-05	4.13e-05
s__Actinokineospora spheciospongiae	7.95e-05	8.82e-05	0.000119031	0.000135822
s__Actinokineospora terrae	2.79e-05	3.65e-05	5.04e-05	5.43e-05
s__Actinomadura atramentaria	4.25e-05	5.73e-05	9.02e-05	9.58e-05
s__Actinomadura chibensis	4.57e-05	4.96e-05	4.95e-05	5.45e-05
s__Actinomadura echinospora	0.000143888	0.000174671	0.000233928	0.000260067
s__Actinomadura formosensis	3.09e-05	2.4e-05	2.51e-05	2.66e-05
s__Actinomadura hibisca	1.46e-05	1.11e-05	1.31e-05	1.5e-05
s__Actinomadura kijaniata	7.12e-05	7.2e-05	6.7e-05	7.5e-05
s__Actinomadura latina	4.48e-07	7.01e-07	5.75e-07	1.18e-06
s__Actinomadura macra	2.81e-05	3.45e-05	4.83e-05	5.47e-05
s__Actinomadura madurae	9.82e-06	1.19e-05	1.38e-05	1.64e-05
s__Actinomadura mexicana	3.46e-05	3.01e-05	3.68e-05	4.02e-05
s__Actinomadura meyerae	1.09e-05	1.1e-05	1.02e-05	1.23e-05
s__Actinomadura oligospora	4.72e-05	5.96e-05	8.4e-05	9.4e-05
s__Actinomadura rifamycini	5.26e-05	6.5e-05	8.45e-05	0.000101325
s__Actinomadura rubrobrunea	2.22e-05	1.92e-05	2.21e-05	2.45e-05
s__Actinomadura sp. CNU-125	0.000113203	0.000131619	0.000165692	0.000202613
s__Actinomycetospora chiangmaiensis	0.000191146	0.000204368	0.000211594	0.000251639
s__Actinophytocola xanthii	0.000302888	0.000338029	0.000382464	0.000422747
s__Actinophytocola xinjiangensis	6.56e-05	6.1e-05	8.22e-05	8.92e-05
s__Actinoplanes atraurantiacus	1.31e-06	5.43e-07	4.37e-07	3.19e-07
s__Actinoplanes awajinensis	1.27e-05	1.03e-05	1.19e-05	1.17e-05
s__Actinoplanes friuliensis	2.54e-06	3.13e-06	3.91e-06	3.57e-06
s__Actinoplanes globisporus	1.28e-06	6.88e-07	1.1e-06	2.15e-06
s__Actinoplanes philippinensis	1.85e-06	4.66e-07	8.75e-07	6.38e-07
s__Actinoplanes rectilineatus	2.13e-05	3.14e-05	3.57e-05	4.14e-05
s__Actinoplanes regularis	5.64e-06	5.55e-06	6.75e-06	7.17e-06
s__Actinoplanes sp. NAI112	1.23e-05	1.15e-05	1.33e-05	1.37e-05
s__Actinoplanes sp. TFC3	2.21e-06	2.35e-06	1.61e-06	1.47e-06
s__Actinoplanes subtropicus	2.02e-06	3.48e-06	3.51e-06	3.21e-06
s__Actinoplanes utahensis	3.5e-06	4.14e-06	4.21e-06	5.09e-06
s__Actinopolymorpha alba	0.000118007	0.000115644	0.000119136	0.000140146
s__Actinopolymorpha cephalotaxi	1.06e-05	1.03e-05	1.09e-05	1.26e-05
s__Actinopolymorpha singaporensis	1.27e-05	1.13e-05	9.56e-06	1.23e-05
s__Actinosynnema mirum	6.85e-06	6.41e-06	7.17e-06	7.95e-06
s__Actinosynnema pretiosum	7.51e-05	7.56e-05	6.83e-05	8.12e-05
s__Actinosynnema sp. ALI-1.44	0.000431543	0.000389747	0.000413847	0.000440714
s__Aeromicrobium choanae	6.09e-05	6.79e-05	7.18e-05	8.09e-05
s__Aeromicrobium sp. PE09-221	1.17e-06	5.77e-07	9.38e-07	5.27e-07
s__Aeromonas caviae	4.35e-07	1.24e-06	2.32e-07	2.12e-07
s__Afipia felis	2.03e-05	2.55e-06	5.74e-07	1.25e-06
s__Agaricus bitorquis	1.04e-05	5.13e-06	2.72e-06	6.74e-06
s__Agrobacterium rubi	5.35e-07	1.02e-06	1.43e-07	0
s__Agrobacterium sp. B133_95	6.08e-06	3.98e-06	1.15e-06	1.29e-06
s__Agrococcus sp. Marseille-P2731	2.16e-05	3.08e-05	4.29e-05	4.93e-05
s__Agromyces sp. NDB4Y10	1.1e-06	2.93e-07	0	3.01e-07
s__Agromyces sp. Root1464	2.03e-05	2.59e-05	3.8e-05	4.26e-05
s__Albimonas donghaensis	6.84e-07	9.73e-07	1.22e-07	2.78e-07
s__Alcanivorax xenomutans	1.83e-06	9.21e-07	5.19e-07	6.31e-07
s__Alicycliphilus sp. B1	3.98e-06	7.32e-06	3.89e-07	3.1e-07
s__Alicyclobacillus ferrooxydans	1.2e-06	3.67e-07	4.59e-07	1.13e-06
s__Alicyclobacillus macrosporangiidus	5.68e-06	7.75e-06	9.48e-06	9.07e-06
s__Alkaliphilus peptidifermentans	4.52e-07	6.44e-07	7.25e-07	4.96e-07
s__Alloactinosynnema album	0.000440246	0.000439527	0.000428003	0.00047614
s__Alloactinosynnema iranicum	0.000120741	0.000115799	0.000149256	0.000177228
s__Alloactinosynnema sp. L-07	8.24e-05	8.79e-05	0.000103835	0.000116608
s__Allokutzneria albata	0.00017907	0.000193873	0.000216278	0.000255397
s__Allokutzneria sp. NRRL B-24872	0.000137705	0.000139326	0.00013965	0.000162794
s__Allosalinactinospora lopnorensis	0.00020404	0.000236419	0.000324343	0.000361115
s__Amanita muscaria	1.35e-05	6.18e-06	2.41e-06	3.21e-06
s__Amycolatopsis alba	0.000148154	0.000164641	0.00017814	0.000198425
s__Amycolatopsis australiensis	0.000119861	0.000118971	0.000133097	0.000158173
s__Amycolatopsis azurea	0.000103141	0.000108265	0.000116103	0.000132687
s__Amycolatopsis balhimycina	4.01e-05	3.45e-05	3.67e-05	4.15e-05
s__Amycolatopsis benzoatilytica	0.000248529	0.000296263	0.00035914	0.000414166
s__Amycolatopsis coloradensis	2.01e-05	2.12e-05	1.66e-05	2.14e-05
s__Amycolatopsis decaplanina	6.14e-06	4.96e-06	5.61e-06	6.34e-06
s__Amycolatopsis halophila	0.000109185	0.000128452	0.000154939	0.000184694
s__Amycolatopsis japonica	0.000252217	0.000258611	0.000147059	0.000178438
s__Amycolatopsis jejuensis	0.000226209	0.000217679	0.000221021	0.000236236
s__Amycolatopsis kentuckyensis	2.11e-05	1.92e-05	2.11e-05	2.21e-05
s__Amycolatopsis keratiniphila	3.65e-05	3.57e-05	3.77e-05	4.24e-05
s__Amycolatopsis lexingtonensis	6.77e-05	8.57e-05	0.000114616	0.000129779
s__Amycolatopsis lurida	2.61e-05	3.6e-05	4.57e-05	4.73e-05
s__Amycolatopsis marina	0.000396145	0.000441708	0.000499305	0.000572407
s__Amycolatopsis mediterranei	7.38e-05	8.06e-05	0.000113222	0.000121303
s__Amycolatopsis methanolica	0.000209279	0.000206177	0.000171421	0.000196975
s__Amycolatopsis nigrescens	0.000795499	0.000862141	0.0011194	0.00128668
s__Amycolatopsis orientalis	0.000362506	0.000397395	0.000447868	0.000520708
s__Amycolatopsis pretoriensis	3.88e-05	3.96e-05	4.77e-05	5.47e-05
s__Amycolatopsis regifaucium	1.97e-05	1.75e-05	1.91e-05	1.93e-05
s__Amycolatopsis rifamycinica	2.7e-05	3.55e-05	5.13e-05	5.85e-05
s__Amycolatopsis rubida	5.59e-05	6.74e-05	8.44e-05	9.46e-05
s__Amycolatopsis saalfeldensis	0.000513035	0.000585946	0.000744164	0.000849593
s__Amycolatopsis sacchari	0.000858465	0.000946546	0.0012085	0.0013891
s__Amycolatopsis sp. AA4	4.08e-05	3.29e-05	3.71e-05	4e-05
s__Amycolatopsis sp. ATCC 39116	0.000119191	0.000129248	0.000158887	0.000176034
s__Amycolatopsis sp. AU-G6	0.000427048	0.000490283	0.000675672	0.000774438
s__Amycolatopsis sp. CB00013	8.47e-06	6.84e-06	6.5e-06	5e-06
s__Amycolatopsis sp. H5	5.8e-05	5e-05	6.39e-05	7.73e-05
s__Amycolatopsis sp. KNN50.9b	0.000820026	0.000871455	0.00103285	0.00114875
s__Amycolatopsis sp. M39	6.33e-05	6.9e-05	7.1e-05	9.73e-05
s__Amycolatopsis sp. MJM2582	6.46e-06	4.56e-06	4.19e-06	5.53e-06
s__Amycolatopsis sulphurea	8.96e-05	0.000104542	0.00012143	0.000132611
s__Amycolatopsis taiwanensis	0.000878234	0.000877488	0.000957148	0.00104858
s__Amycolatopsis thailandensis	9.89e-05	9.97e-05	0.000114068	0.000132212
s__Amycolatopsis thermoflava	0.000169078	0.000194512	0.000239665	0.000280564
s__Amycolatopsis tolypomycina	8.01e-05	8.45e-05	0.000111708	0.00012705
s__Amycolatopsis vancoresmycina	3.06e-05	2.87e-05	2.89e-05	3.2e-05
s__Amycolatopsis xylanica	0.000123667	0.000148177	0.000194447	0.000227307
s__Aneurinibacillus tyrosinisolvens	1.08e-06	8.88e-07	6.67e-08	6.08e-07
s__Angustibacter sp. Root456	1.24e-05	1e-05	8.62e-06	1.09e-05
s__Apilactobacillus apinorum	2.34e-05	2.18e-06	1.52e-06	3.77e-06
s__Apilactobacillus kunkeei	1.48e-06	2.64e-07	1.71e-06	2.65e-06
s__Apilactobacillus ozensis	1.53e-05	2.38e-06	1.03e-06	2.14e-06
s__Aquaspirillum serpens	3.3e-06	1.54e-06	6.39e-07	4.16e-07
s__Aquimarina agarilytica	8.56e-07	4.06e-07	0	0
s__Aquimarina agarivorans	6.19e-05	3.18e-05	4.02e-05	8.94e-05
s__Arhodomonas aquaeolei	1.08e-05	1.51e-05	1.16e-05	1.79e-05
s__Armillaria ostoyae	2.84e-05	1.54e-05	1.77e-05	4.19e-05
s__Arthrobacter agilis	2.04e-05	2.53e-05	3.98e-05	4.63e-05
s__Arthrobacter castelli	1.31e-05	7.46e-06	6.28e-06	8.73e-06
s__Arthrobacter crystallopoietes	1.59e-05	1.76e-05	1.75e-05	1.88e-05
s__Arthrobacter globiformis	9.97e-07	2.84e-07	5.6e-07	5.1e-07
s__Arthrobacter saudimassiliensis	7.52e-07	1.25e-06	1e-06	9.16e-07
s__Arthrobacter sp. 162MFSha1.1	1.75e-05	2.45e-05	3.67e-05	4.18e-05
s__Arthrobacter sp. 35W	1.54e-06	8.02e-07	4.93e-07	6e-07
s__Arthrobacter sp. 49Tsu3.1M3	2.11e-06	1.6e-06	1.43e-06	2.27e-06
s__Arthrobacter sp. H14	3.49e-06	4.03e-06	6.28e-06	5.9e-06
s__Arthrobacter sp. Hiyo1	1.07e-06	1.37e-06	8.55e-07	1.25e-06
s__Arthrobacter sp. IHBB 11108	4.05e-06	4e-06	3.3e-06	3.15e-06
s__Arthrobacter sp. ov118	1.17e-05	1.08e-05	1.24e-05	1.05e-05
s__Arthrobacter sp. Soil736	3.05e-06	2.94e-06	3.91e-06	4.85e-06
s__Arthrobacter sp. Soil761	7.46e-07	4.64e-07	7.47e-07	8.52e-07
s__Arthrobacter sp. Soil782	2.02e-05	2.61e-05	3.59e-05	4.11e-05
s__Arthrobacter sp. SPG23	5.11e-07	9.09e-07	0	0
s__Arthrobacter sp. SRS-W-1-2016	1.81e-05	2.54e-05	3.74e-05	4.02e-05
s__Arthrobacter sp. YC-RL1	4.83e-05	5.01e-05	4.16e-05	4.7e-05
s__Asaia astilbis	1.15e-06	2.22e-07	8.35e-08	7.62e-08
s__Asaia bogorensis	7.65e-07	9.52e-07	1.53e-07	1.4e-07
s__Asanoa ishikariensis	1.09e-05	1.13e-05	1.37e-05	1.27e-05
s__Ascochyta rabiei	2.11e-06	1.03e-06	1.1e-06	1.74e-06
s__Aspergillus arachidicola	0.000884433	0.000513505	0.00031136	0.000370087
s__Aspergillus bombycis	0.000503324	0.000279284	0.000176807	0.000220666
s__Aspergillus brasiliensis	1.89e-05	1.37e-05	6.72e-06	6.74e-06
s__Aspergillus calidoustus	1.76e-05	1.1e-05	7.12e-06	1.15e-05
s__Aspergillus carbonarius	1.98e-05	1.03e-05	6.24e-06	6.98e-06
s__Aspergillus clavatus	1.34e-05	1.17e-05	5.3e-06	6.71e-06
s__Aspergillus cristatus	3.05e-05	2.21e-05	1.24e-05	1.25e-05
s__Aspergillus fischeri	4.17e-06	2.39e-06	1.4e-06	1.57e-06
s__Aspergillus flavus	0.00641395	0.003846	0.00229328	0.00271235
s__Aspergillus fumigatus	6.07e-05	3.62e-05	1.99e-05	2.51e-05
s__Aspergillus glaucus	7.38e-06	5.37e-06	2.75e-06	3.44e-06
s__Aspergillus kawachii	5.38e-06	1.53e-06	1.51e-06	1.97e-06
s__Aspergillus lentulus	2.36e-06	2.33e-06	1.22e-06	1.8e-06
s__Aspergillus luchuensis	5.33e-05	2.92e-05	2.24e-05	2.16e-05
s__Aspergillus nidulans	1.31e-05	1.02e-05	6.63e-06	4.96e-06
s__Aspergillus niger	3.33e-05	1.71e-05	1.52e-05	1.37e-05
s__Aspergillus nomius	0.000382128	0.00020918	0.000137346	0.000164707
s__Aspergillus ochraceoroseus	1.55e-06	1.85e-06	1.58e-06	1.59e-06
s__Aspergillus oryzae	0.0200802	0.0121057	0.0071659	0.00834634
s__Aspergillus parasiticus	0.000650935	0.000378705	0.000210766	0.000276481
s__Aspergillus qinqixianii	4.64e-06	2e-06	9.29e-07	1.53e-06
s__Aspergillus rambellii	5.07e-06	2.71e-06	1.65e-06	2.32e-06
s__Aspergillus ruber	4.53e-06	2.3e-06	1.92e-06	3.64e-06
s__Aspergillus sydowii	1.49e-05	1e-05	5.31e-06	7.4e-06
s__Aspergillus terreus	3.2e-05	1.9e-05	8.44e-06	1.08e-05
s__Aspergillus thermomutatus	1.77e-05	9.88e-06	5.71e-06	7.08e-06
s__Aspergillus tubingensis	5.54e-06	3.19e-06	2.05e-06	3.27e-06
s__Aspergillus turcosus	2.24e-05	1.43e-05	9.87e-06	9.89e-06
s__Aspergillus udagawae	8.93e-06	6.08e-06	4.71e-06	5.78e-06
s__Aspergillus versicolor	9.97e-06	5.64e-06	3.36e-06	4.71e-06
s__Aspergillus wentii	1.27e-05	7.57e-06	5.97e-06	5.4e-06
s__Auraticoccus monumenti	2.96e-06	3.35e-06	4.4e-06	5.09e-06
s__Aureimonas ureilytica	6.74e-07	3e-07	9.46e-07	1.29e-06
s__Aureobasidium pullulans	1.18e-05	6.97e-06	3.82e-06	3.57e-06
s__Azoarcus sp. CIB	7.42e-07	7.04e-07	1.98e-07	0
s__Azospirillum sp. B2	1.11e-06	1.33e-06	4.59e-07	9.28e-07
s__Bacillus alcalophilus	1.6e-06	1.68e-06	3.22e-07	6.2e-07
s__Bacillus cereus	9.83e-06	6.8e-06	6.16e-06	7.47e-06
s__Bacillus circulans	2.6e-06	1.73e-06	5.97e-07	7.58e-07
s__Bacillus clausii	2.06e-06	9.77e-07	1.1e-06	5.02e-07
s__Bacillus dakarensis	1.08e-06	4.26e-07	3.84e-07	4.38e-07
s__Bacillus ginsengihumi	4.74e-06	3.18e-06	6.58e-07	7.34e-07
s__Bacillus gobiensis	1.22e-06	1.2e-06	4.51e-07	8.22e-07
s__Bacillus licheniformis	3.07e-07	1.09e-07	7.99e-07	1.74e-06
s__Bacillus massiliosenegalensis	2.78e-06	2.52e-06	6.76e-07	9.86e-07
s__Bacillus megaterium	1.81e-06	4.57e-07	1.61e-06	3.34e-06
s__Bacillus simplex	1.22e-06	8.66e-07	3e-07	6.85e-08
s__Bacillus sp. JCM 19034	2.1e-06	1.95e-06	1.29e-07	2.36e-07
s__Bacillus sp. Marseille-P3800	1.44e-06	1.3e-06	8.38e-07	3.82e-07
s__Bacillus sp. YP1	5.98e-08	2.13e-07	5.76e-07	1.14e-06
s__Bacillus sp. YR288	6.81e-06	4.48e-06	1.01e-06	2.59e-06
s__Bacillus subtilis	1.74e-05	2.91e-05	2.69e-05	1.17e-05
s__Bacillus thermozeamaize	7.85e-06	7.13e-06	7.79e-06	7.77e-06
s__Bacillus thuringiensis	2.24e-05	2.71e-06	5.86e-07	1.64e-06
s__Bacillus toyonensis	6.77e-07	9.63e-08	7.6e-07	1.78e-06
s__Bacillus wiedmannii	5.54e-07	1.18e-07	9.68e-07	2.52e-06
s__Beauveria bassiana	3.5e-06	2.6e-06	1.87e-06	1.6e-06
s__Belnapia rosea	5.76e-06	4.51e-06	7.57e-06	6.66e-06
s__Blastococcus endophyticus	2.01e-05	2.61e-05	4.04e-05	4.49e-05
s__Blastococcus saxobsidens	9.39e-07	5.57e-07	5.65e-07	8.01e-07
s__Blastococcus sp. DSM 44270	1.93e-05	2.69e-05	3.53e-05	4.26e-05
s__Blastococcus sp. DSM 44272	2.45e-05	3.05e-05	4.21e-05	4.82e-05
s__Blastococcus sp. DSM 46838	8.56e-06	8.91e-06	7.87e-06	1.02e-05
s__Blautia obeum	1.39e-06	3.3e-07	1.86e-07	5.09e-07
s__Bombilactobacillus mellifer	2.11e-05	3.52e-06	4.74e-06	7.88e-06
s__Bombilactobacillus mellis	1.77e-06	1.23e-06	2.18e-06	4.59e-06
s__Bordetella ansorpii	1.09e-06	3.33e-07	0	0
s__Bordetella bronchiseptica	4.36e-06	4.99e-07	1.37e-07	2.56e-07
s__Bordetella hinzii	5.06e-07	9.6e-07	4.06e-07	1.23e-07
s__Bordetella petrii	1.34e-06	1.08e-06	1.82e-06	1.6e-06
s__Bordetella sp. SCN 67-23	7.73e-07	9.43e-07	8.85e-08	1.61e-07
s__Botrytis cinerea	7.64e-05	3.56e-05	1.26e-05	1.97e-05
s__Brachybacterium phenoliresistens	6.06e-05	6.24e-05	5.44e-05	6.09e-05
s__Brachybacterium sp. P6-10-X1	2.09e-06	1.08e-06	9.98e-07	1.44e-06
s__Brachyspira hyodysenteriae	5.04e-06	3.01e-06	1.13e-06	1.33e-06
s__Bradyrhizobium elkanii	5.85e-06	3.84e-06	4.1e-06	4.68e-06
s__Bradyrhizobium sp. OHSU_III	1.01e-07	9.32e-07	0	0
s__Bradyrhizobium sp. WSM3983	3.45e-06	4.5e-06	5.28e-06	4.86e-06
s__Branchiibius sp. NY16-3462-2	1.03e-05	9.81e-06	1.05e-05	1.13e-05
s__Brevibacillus sp. SKDU10	3.96e-06	3.22e-06	3.76e-06	3.27e-06
s__Brevibacterium casei	5.37e-06	4.25e-06	2.92e-06	2.79e-06
s__Brevibacterium sandarakinum	9.56e-07	1.09e-06	6.13e-07	1.26e-06
s__Brevibacterium senegalense	5.92e-06	4.1e-06	2.82e-06	4.14e-06
s__Brevibacterium yomogidense	1.98e-05	2.56e-05	3.97e-05	4.5e-05
s__Brevundimonas nasdae	5.38e-07	1.05e-06	2.15e-07	1.97e-07
s__Brochothrix thermosphacta	1.96e-05	2.55e-06	5.06e-07	1.34e-06
s__Burkholderia ambifaria	7.23e-07	1.03e-06	0	0
s__Burkholderia pseudomallei	5.12e-06	3.87e-06	2.91e-06	3.12e-06
s__Burkholderia sp. CCGE1001	9.14e-07	1.76e-06	0	9.49e-08
s__Burkholderia sp. MSMB1459WGS	6.55e-06	4.52e-06	4.61e-06	6.49e-06
s__Burkholderia ubonensis	1.16e-05	9.35e-06	9.44e-06	1.02e-05
s__Candidatus Burkholderia humilis	0.000371194	0.000181023	0.000132123	0.00029736
s__Candidatus Burkholderia pumila	2.33e-05	8.91e-06	4.09e-06	8.8e-06
s__Candidatus Burkholderia verschuerenii	8.79e-05	3.93e-05	3.04e-05	5.36e-05
s__Caballeronia udeis	1.62e-06	4.43e-07	5.99e-07	9.1e-07
s__Caldimonas manganoxidans	1.52e-06	6.64e-07	9.35e-08	1.71e-07
s__Candida albicans	3.69e-05	5.41e-05	7.12e-05	3.35e-05
s__Candidatus Accumulibacter sp. BA-92	3.04e-06	1.26e-06	1.08e-06	9.32e-07
s__Candidatus Amoebophilus sp. 36-38	2.45e-06	8.04e-07	2.97e-07	6.08e-07
s__Capnocytophaga cynodegmi	4.78e-07	6.8e-08	6.9e-07	1.61e-06
s__Capronia coronata	4.1e-06	2.19e-06	1.23e-06	2.02e-06
s__Capronia epimyces	2.35e-07	1.67e-07	4.71e-07	6.87e-07
s__Carnobacterium maltaromaticum	6.48e-07	1.14e-06	2.12e-06	5.56e-06
s__Catelliglobosispora koreensis	5.61e-06	5.6e-06	5.76e-06	6.16e-06
s__Catenuloplanes japonicus	5.34e-06	6.7e-06	5.59e-06	8.09e-06
s__Caulobacter sp. K31	9.18e-07	1.96e-07	8.83e-07	1.07e-06
s__Cellulomonas cellasea	2.57e-05	3.18e-05	4.63e-05	5.06e-05
s__Cellulomonas sp. 73-92	5.4e-07	7.69e-07	1.3e-06	1.48e-06
s__Cellulomonas sp. KRMCY2	4.72e-06	1.83e-06	3.71e-06	2.26e-06
s__Cellulosimicrobium cellulans	5.44e-05	5.19e-05	4.48e-05	4.71e-05
s__Cellulosimicrobium sp. TH-20	1.58e-06	1.12e-06	9.49e-07	2.16e-06
s__Cenococcum geophilum	1.74e-06	1.44e-06	5.81e-07	3.78e-07
s__Chaetomium globosum	5.36e-06	2.82e-06	1.8e-06	2.56e-06
s__Chlamydia abortus	8.67e-05	3.5e-05	1.52e-05	2.99e-05
s__Chlamydia trachomatis	2.17e-06	8.28e-07	1.48e-07	1.95e-06
s__Chloroflexus sp. Y-396-1	4.88e-06	5.54e-06	4.21e-06	6.87e-06
s__Chlorogloeopsis fritschii	8.26e-07	1.05e-06	9.57e-07	8.06e-07
s__Chromobacterium sp. LK11	2.78e-06	2.15e-06	1.05e-06	9.25e-07
s__Chryseobacterium jejuense	1.78e-05	1.84e-06	2.59e-07	6.31e-07
s__Citrobacter koseri	1.41e-06	1.67e-06	7.53e-07	1.72e-07
s__Citrobacter sp. BIDMC108	3.15e-06	6.8e-08	7.66e-08	0
s__Cladophialophora psammophila	4.74e-06	5.22e-06	1.96e-06	2.52e-06
s__Clavibacter michiganensis	2.95e-05	2.84e-05	2.24e-05	2.16e-05
s__Claviceps purpurea	5.1e-06	1.86e-06	8.99e-07	1.68e-06
s__[Candida] auris	2.7e-05	1.26e-05	5.3e-06	7.32e-06
s__[Candida] intermedia	3.92e-06	1.95e-06	9.38e-07	1.55e-06
s__Clavispora lusitaniae	5.41e-05	2.6e-05	1.67e-05	2.17e-05
s__Clostridioides difficile	0.000351687	0.00040455	0.00161059	0.00117431
s__Clostridium sp. CAG:169	1.95e-06	1.05e-06	1e-06	8.06e-07
s__Clostridium sp. CAG:221	1.58e-06	1.02e-07	1.92e-07	2.8e-07
s__Clostridium sporogenes	2.08e-06	6.66e-08	3e-07	1.71e-06
s__Clostridium tyrobutyricum	3.3e-06	9.67e-06	2.65e-06	7.9e-06
s__uncultured Clostridium sp.	7.68e-07	3.12e-07	1.32e-06	2.17e-06
s__Coccidioides immitis	5.38e-06	2.55e-06	1.34e-06	1.72e-06
s__Colletotrichum gloeosporioides	4.64e-06	2.34e-06	7.74e-07	1.7e-06
s__Colletotrichum tofieldiae	4.71e-06	1.77e-06	2e-06	3.24e-06
s__Comamonas aquatica	8.48e-07	1.73e-06	8.5e-08	7.75e-08
s__Comamonas badia	5.19e-07	1.16e-06	1.19e-07	0
s__Comamonas composti	3.53e-07	8.38e-07	4.72e-08	0
s__Comamonas serinivorans	8.49e-07	7.05e-07	1.14e-07	4.14e-07
s__Comamonas sp. SCN 65-56	1.26e-06	2.41e-06	0	1.94e-07
s__Comamonas testosteroni	6.53e-06	8.66e-06	4.05e-07	2.74e-07
s__Companilactobacillus tucceti	4.53e-06	3.69e-07	2.51e-06	3.03e-06
s__Companilactobacillus alimentarius	9.31e-06	1.48e-06	7.09e-06	6.94e-06
s__Companilactobacillus allii	1.2e-05	2.51e-06	1.22e-05	2.22e-05
s__Companilactobacillus crustorum	1.31e-05	3.39e-06	9.83e-06	1.33e-05
s__Companilactobacillus farciminis	6.05e-05	2.29e-05	5.8e-05	0.000105609
s__Companilactobacillus futsaii	4.98e-05	1.35e-05	4.53e-05	8.06e-05
s__Companilactobacillus ginsenosidimutans	2.67e-06	9.8e-07	2.88e-06	5.96e-06
s__Companilactobacillus heilongjiangensis	2.55e-06	9.46e-07	3.11e-06	3.15e-06
s__Companilactobacillus kimchiensis	1.83e-05	3.4e-06	1.91e-05	3.46e-05
s__Companilactobacillus mindensis	2.93e-05	1.18e-05	2.14e-05	4.12e-05
s__Companilactobacillus nodensis	3.99e-05	1.13e-05	3.57e-05	6.2e-05
s__Companilactobacillus paralimentarius	0.00621421	0.0014661	0.00462316	0.00585003
s__Companilactobacillus versmoldensis	3.84e-06	3.77e-07	1.38e-06	1.94e-06
s__Conexibacter woesei	1.4e-05	9.1e-06	8.59e-06	1.12e-05
s__Coprinopsis cinerea	3.96e-06	2.22e-06	5.85e-07	1.22e-06
s__Corallococcus coralloides	3.04e-06	5.84e-06	9.51e-06	6.45e-06
s__Cordyceps confragosa	7.63e-06	4.12e-06	1.94e-06	3.26e-06
s__Corynebacterium jeikeium	1.03e-06	9.77e-07	6.06e-07	6.53e-07
s__Corynebacterium mastitidis	2.08e-05	2.48e-06	9.02e-07	1.25e-06
s__Corynebacterium variabile	7.99e-07	6.31e-07	3.56e-07	1.04e-06
s__Couchioplanes caeruleus	8.63e-07	8.59e-07	1.18e-06	1.26e-06
s__Crocosphaera watsonii	6.67e-07	2.04e-07	4.97e-07	1.67e-06
s__Cronobacter sakazakii	3.06e-05	1.61e-05	6.88e-06	8.06e-06
s__Cronobacter turicensis	1.78e-06	8.88e-07	0	1.3e-07
s__Crossiella equi	0.000148429	0.000167925	0.000213395	0.000236079
s__Cryobacterium flavum	7.55e-06	5.59e-06	5.7e-06	6.67e-06
s__Cryobacterium psychrotolerans	1.87e-06	1.29e-06	1.07e-06	1.71e-06
s__Cryobacterium roopkundense	5.49e-07	2.34e-07	3.52e-07	8.03e-07
s__Cryptosporangium arvum	2.2e-05	2.81e-05	3.9e-05	4.5e-05
s__Cryptosporangium aurantiacum	1.94e-05	3.25e-05	4.21e-05	4.7e-05
s__Curtobacterium sp. _Ferrero_	2.75e-06	2.3e-06	2.37e-06	3.67e-06
s__Curtobacterium sp. ER1_6	4.36e-05	4.38e-05	3.62e-05	3.59e-05
s__Curtobacterium sp. MCBA15_008	9.43e-07	4.47e-07	5.88e-07	8.43e-07
s__Curtobacterium sp. MMLR14_010	1.35e-05	1.78e-05	3.08e-05	2.93e-05
s__Curvibacter delicatus	6.83e-07	9.71e-07	0	0
s__Curvibacter lanceolatus	1.22e-06	1.09e-06	2.45e-07	0
s__Curvibacter sp. PD_MW3	4e-07	9.49e-07	1.07e-07	9.76e-08
s__Cyanothece sp. PCC 7424	2e-05	2.19e-06	5.7e-07	1.04e-06
s__Cycloclasticus sp. symbiont of Poecilosclerida sp. M	1.06e-05	5.69e-06	1.23e-06	3.67e-06
s__Cystobacter fuscus	4.41e-05	4.34e-05	3.29e-05	3.86e-05
s__Dactylosporangium aurantiacum	2.5e-05	2.51e-05	3.16e-05	3.22e-05
s__Debaryomyces fabryi	1.4e-06	1.33e-07	0	0
s__Deinococcus hopiensis	1.25e-05	1.19e-05	1.52e-05	1.51e-05
s__Deinococcus soli Cha et al. 2016	8.78e-06	1.13e-05	1.54e-05	1.9e-05
s__Delftia lacustris	3.86e-07	1.01e-06	1.03e-07	1.88e-07
s__Delftia tsuruhatensis	6.06e-07	7.76e-07	0	0
s__Dellaglioa algida	3.09e-06	0	0	2.95e-07
s__Demequina lutea	4.6e-05	4.81e-05	4.14e-05	4.56e-05
s__Dermacoccus nishinomiyaensis	3.87e-06	4.35e-06	3.91e-06	3.93e-06
s__Desemzia incerta	9.15e-07	4.73e-07	1.67e-06	2.13e-06
s__Desulfotomaculum kuznetsovii	1.3e-06	1.44e-06	1.97e-06	2.65e-06
s__Desulfovibrio magneticus	6.08e-07	1.84e-06	8.53e-07	8.89e-07
s__Devosia crocina	9.73e-07	1.41e-06	6.07e-07	9.22e-07
s__Diaminobutyricimonas aerilata	9.45e-06	8.14e-06	1.02e-05	1.04e-05
s__Diaphorobacter polyhydroxybutyrativorans	1.24e-06	8.85e-07	0	1.52e-07
s__Diaphorobacter sp. J5-51	1.85e-06	4.09e-06	1.97e-07	1.5e-07
s__Dietzia natronolimnaea	4.21e-06	3.76e-06	4.24e-06	7.01e-06
s__Diplocarpon rosae	4.4e-06	2.57e-06	6.3e-07	1.49e-06
s__Emmonsia crescens	4.77e-06	3.21e-06	9.73e-07	2.03e-06
s__Emmonsia parva	7.37e-06	5.21e-06	2.91e-06	3.43e-06
s__Emmonsia sp. CAC-2015a	8.76e-07	3.12e-07	2.34e-07	2.14e-07
s__Ensifer sp. YIC4027	9.24e-07	2.42e-06	2.79e-07	3.02e-07
s__Enteractinococcus helveticum	1.83e-06	5.37e-07	2.59e-07	1.18e-06
s__Enterobacter asburiae	4.32e-06	2.3e-06	1.06e-06	1.21e-06
s__Enterobacter cloacae	4.04e-05	2.89e-05	9.7e-06	1.44e-05
s__Enterobacter sp. FY-07	1.91e-05	1.53e-05	5.95e-06	6.58e-06
s__Enterobacter sp. R4-368	4.6e-06	1.57e-06	1.46e-06	2.27e-06
s__Enterococcus canis	7.13e-07	0	2.86e-07	7.83e-07
s__Enterococcus casseliflavus	1.2e-06	0	3.84e-07	7e-07
s__Enterococcus cecorum	2.1e-05	2.75e-06	5.85e-07	7.48e-07
s__Enterococcus faecalis	6.2e-06	1.83e-06	8.25e-06	1.75e-05
s__Enterococcus faecium	2e-05	1.31e-05	7.77e-06	1.6e-05
s__Enterococcus gallinarum	1.5e-06	1.1e-07	0	3.78e-08
s__Enterococcus hermanniensis	1.18e-06	1.68e-07	0	1.73e-07
s__Enterococcus hirae	5.92e-07	2.81e-07	2.37e-07	1.52e-06
s__Enterococcus italicus	4.75e-06	1.4e-06	3.07e-06	3.31e-06
s__Enterococcus phoeniculicola	1.17e-05	1.21e-06	6.29e-06	7.61e-06
s__Enterococcus sp. 4E1_DIV0656	2.02e-05	2.03e-06	5.28e-07	8.83e-07
s__Enterococcus sp. Marseille-P2817	1.12e-06	2.4e-07	2.7e-07	1.23e-06
s__Epicoccum nigrum	2.89e-06	1.26e-06	8.37e-07	1.23e-06
s__Epidermophyton floccosum	1.54e-06	6.63e-07	7.1e-07	1.16e-06
s__Epulopiscium sp. Nele67-Bin004	1.45e-06	0	1.16e-07	3.18e-07
s__Erwinia typographi	5.87e-05	6.14e-05	3.59e-05	4.32e-05
s__[Clostridium] innocuum	2.45e-06	1.43e-06	5.88e-07	8.59e-07
s__Escherichia coli	9.85e-05	4.86e-05	5.39e-05	0.00012534
s__Escovopsis weberi	2.1e-06	8.95e-07	2.52e-07	6.13e-07
s__Exiguobacterium enclense	2.55e-06	2.64e-06	4.63e-07	5.99e-07
s__Exiguobacterium oxidotolerans	2.26e-06	1.45e-06	3.63e-07	1.16e-06
s__Fructilactobacillus fructivorans	9.86e-06	3.2e-05	7.17e-06	1.54e-05
s__Fructilactobacillus lindneri	2.04e-06	7.02e-06	1.81e-06	5.26e-06
s__Fructilactobacillus sanfranciscensis	1.46e-05	3.37e-05	1.72e-05	4e-05
s__Furfurilactobacillus rossiae	0.00157501	0.00067934	0.000230101	0.000421222
s__Furfurilactobacillus siliginis	1.76e-05	3e-06	2.1e-06	3.17e-06
s__Fodinicurvata sediminis	1.81e-05	2.5e-05	3.62e-05	4.1e-05
s__Candidatus Frankia californiensis	1.3e-05	1.29e-05	1.46e-05	1.46e-05
s__Frankia asymbiotica	3.1e-06	1.32e-06	1.37e-06	1.1e-06
s__Frankia discariae	3.88e-06	3.24e-06	4.17e-06	4.9e-06
s__Frankia inefficax	4.67e-05	6.64e-05	8.84e-05	0.000100136
s__Frankia sp. ACN1ag	3.12e-06	1.19e-06	6.26e-07	1.9e-06
s__Frankia sp. AvcI1	9.76e-07	1.76e-06	8.87e-07	1.43e-06
s__Frankia sp. BMG5.36	1.52e-05	1.61e-05	1.68e-05	1.91e-05
s__Frankia sp. DC12	3.24e-05	4.22e-05	5.03e-05	5.54e-05
s__Frankia sp. EAN1pec	8.69e-07	5.15e-07	6.97e-07	1.17e-06
s__Frankia sp. EUN1f	1.45e-06	7.76e-07	3.89e-07	1.33e-06
s__Frankia sp. G2	2.34e-05	2.88e-05	3.8e-05	4.54e-05
s__Frankia sp. Iso899	6.35e-06	6.09e-06	6.15e-06	8.59e-06
s__Frankia sp. KB5	5.22e-07	2.79e-07	3.14e-07	1.15e-06
s__Frankia sp. NRRL B-16219	2.77e-05	3.48e-05	5e-05	5.27e-05
s__Frankia sp. QA3	2.2e-05	2.45e-05	3.82e-05	4.52e-05
s__Frankia sp. R43	7.44e-06	3.95e-06	4.59e-06	6.07e-06
s__Frankia symbiont of Datisca glomerata	2.06e-05	2.6e-05	3.56e-05	3.93e-05
s__Friedmanniella sagamiharensis	1.04e-06	2.71e-06	2.64e-06	1.52e-06
s__Frondihabitans sp. PAMC 28766	2.14e-05	2.57e-05	4.01e-05	4.25e-05
s__Fructobacillus fructosus	8.24e-07	2.93e-07	6.61e-08	0
s__Fructobacillus pseudoficulneus	4.26e-06	0	0	2.22e-07
s__Fructobacillus sp. EFB-N1	3.65e-06	1.23e-06	4.51e-06	8.15e-06
s__Fusarium graminearum	6.72e-06	3.05e-06	1.77e-06	2.71e-06
s__Fusarium poae	2.87e-06	1.75e-06	5.75e-07	3.75e-07
s__Nectria haematococca	1.29e-06	4.6e-07	2.59e-07	7.89e-07
s__Gaiella sp. SCGC AG-212-M14	8.18e-07	5.82e-07	4.37e-07	7.98e-07
s__Galerina marginata	2.54e-06	2.39e-06	8.33e-06	2.35e-05
s__Gemmata obscuriglobus	1.34e-06	1.03e-06	4.3e-06	8.59e-06
s__Gemmatimonas sp. SG8_23	1.77e-06	2.12e-06	2.17e-06	2.32e-06
s__Gemmatirosa kalamazoonesis	8.53e-07	1.52e-07	1.71e-07	4.68e-07
s__Geodermatophilus africanus	6.94e-07	7.76e-07	9.54e-07	7.25e-07
s__Geodermatophilus amargosae	3.85e-05	5.43e-05	7.27e-05	7.8e-05
s__Geodermatophilus poikilotrophus	9.38e-07	1.71e-06	2.09e-06	2.97e-06
s__Geodermatophilus pulveris	7.65e-06	5.13e-06	5.56e-06	5.59e-06
s__Geodermatophilus sabuli	1.24e-06	4.76e-07	5.37e-07	9.79e-07
s__Geodermatophilus saharensis	4.86e-06	6.65e-06	6.09e-06	7.29e-06
s__Geodermatophilus siccatus	4.6e-06	4.13e-06	4.31e-06	6.16e-06
s__Geodermatophilus soli	1.79e-05	2.33e-05	3.36e-05	3.95e-05
s__Geodermatophilus sp. DSM 44208	4.89e-06	7.02e-06	7.08e-06	7.87e-06
s__Geodermatophilus sp. DSM 45219	4.22e-06	5.81e-06	5.07e-06	6.94e-06
s__Geodermatophilus sp. Leaf369	1.21e-06	2.15e-07	7.28e-07	4.98e-07
s__Geodermatophilus telluris	2.34e-05	3.24e-05	4.63e-05	5.15e-05
s__Georgenia soli	3.86e-05	4.37e-05	3.8e-05	4.67e-05
s__Glaciibacter superstes	1.58e-06	3.93e-07	7.59e-07	1.1e-06
s__Glarea lozoyensis	6.98e-06	2.74e-06	8.83e-07	2.28e-06
s__Gluconacetobacter sp. SXCC-1	4.32e-06	5.93e-06	1.16e-06	1.33e-06
s__Gluconobacter albidus	1.3e-05	2.35e-05	3.23e-06	5.03e-06
s__Gluconobacter cerinus	6.46e-06	1.23e-05	8.91e-07	3.62e-06
s__Gluconobacter frateurii	5.11e-05	9.29e-05	8.2e-06	1.68e-05
s__Gluconobacter japonicus	0.00052407	0.000867238	9.6e-05	0.000144412
s__Gluconobacter kondonii	5.16e-06	8.57e-06	1.24e-06	1.29e-06
s__Gluconobacter morbifer	1.11e-06	2.18e-06	0	1.27e-07
s__Gluconobacter oxydans	3.74e-05	4.86e-05	7.98e-06	1.16e-05
s__Gluconobacter roseus	1.42e-06	1.58e-06	5.58e-07	5.26e-08
s__Gluconobacter sp. DsW_058	6.92e-07	1.21e-06	0	1.38e-07
s__Gluconobacter thailandicus	8.56e-06	1.65e-05	2.6e-06	3.03e-06
s__Glutamicibacter halophytocola	1.13e-06	1.4e-06	1.43e-06	9.59e-07
s__Glycomyces arizonensis	2.08e-05	2.54e-05	3.86e-05	4.63e-05
s__Glycomyces fuscus	5.46e-05	5.83e-05	6.44e-05	8e-05
s__Glycomyces harbinensis	2.18e-05	2.56e-05	3.81e-05	4.36e-05
s__Glycomyces tenuis	1.84e-06	9.36e-07	6.79e-07	7.55e-07
s__Gordonia amarae	5.55e-06	6.19e-06	5.6e-06	6.23e-06
s__Gordonia bronchialis	7.39e-07	3.68e-07	2.96e-07	9.19e-07
s__Gordonia kroppenstedtii	4.29e-06	6.08e-06	6.54e-06	7.02e-06
s__Gordonia shandongensis	3.33e-06	2.73e-06	3.39e-06	3.61e-06
s__Gordonia soli	9.59e-06	8.16e-06	9.04e-06	9.14e-06
s__Gordonia sp. NB4-1Y	4.6e-07	9.82e-07	7.37e-07	1.01e-06
s__Gracilibacillus orientalis	4.43e-07	7.89e-07	1.78e-07	5.4e-08
s__Granulicoccus phenolivorans	2.16e-05	2.58e-05	4e-05	4.1e-05
s__Gryllotalpicola ginsengisoli	7.74e-05	7.23e-05	6.13e-05	6.76e-05
s__Haliangium ochraceum	3.06e-06	3.92e-06	3.95e-06	4.46e-06
s__Haloactinobacterium album	1.39e-06	1.67e-06	9.4e-07	1.25e-06
s__Haloechinothrix alba	0.000258369	0.000301941	0.000381855	0.000433107
s__Hamadaea tsunoensis	2.06e-06	2.44e-07	2.75e-07	2.51e-07
s__Herbidospora daliensis	2.86e-05	2.56e-05	2.12e-05	2.39e-05
s__Herbidospora mongoliensis	5.12e-05	6.48e-05	0.000102905	0.000110415
s__Herbidospora sakaeratensis	6.25e-06	7.13e-06	5.57e-06	5.66e-06
s__Histoplasma capsulatum	1.37e-05	7.34e-06	5.31e-06	6.62e-06
s__Hydrogenophaga sp. IBVHS1	3.12e-07	8.87e-07	2.5e-07	0
s__Hydrogenophaga sp. PML113	1.42e-06	2.33e-06	1.73e-07	0
s__Intrasporangium chromatireducens	3.33e-06	2.6e-06	1.97e-06	3.29e-06
s__Isoptericola variabilis	2.8e-06	2.73e-06	3.41e-06	2.27e-06
s__Janibacter anophelis	1.12e-06	6.78e-07	3.59e-07	9.02e-07
s__Janibacter hoylei	9.11e-07	7.07e-07	9.29e-07	1.15e-06
s__Jatrophihabitans sp. GAS493	8.44e-06	8.94e-06	9.55e-06	9.56e-06
s__Jeotgalibaca dankookensis	1.57e-06	5.27e-07	1.48e-06	2.75e-06
s__Jeotgalibaca sp. PTS2502	1.27e-06	9.31e-08	1.19e-06	2.55e-06
s__Jiangella alba	1.31e-05	1.48e-05	1.9e-05	2.47e-05
s__Jiangella alkaliphila	1.87e-06	1.5e-06	1.27e-06	1.34e-06
s__Jiangella gansuensis	1.11e-06	1.24e-06	1.22e-06	1.75e-06
s__Jiangella muralis	4.57e-06	7.03e-06	1.17e-05	1.59e-05
s__Jiangella sp. DSM 45060	2.13e-06	1.38e-06	1.05e-06	2.23e-06
s__Jonesia denitrificans	5.33e-07	4.55e-07	5.98e-07	1.25e-06
s__Kibdelosporangium aridum	0.000164926	0.000168088	0.000210538	0.000237364
s__Kibdelosporangium phytohabitans	0.000107794	0.000116681	0.000130122	0.000150079
s__Kibdelosporangium sp. MJ126-NF4	0.000180857	0.000175768	0.000205231	0.000238993
s__Kineococcus radiotolerans	1.66e-06	6.48e-07	1.79e-06	1.7e-06
s__Kineosporia sp. A_224	1.99e-06	1.29e-06	1.29e-06	2.3e-06
s__Kineosporia sp. R_H_3	1.27e-05	9.01e-06	1.24e-05	1.08e-05
s__Kitasatospora aureofaciens	1.07e-05	1.04e-05	9.27e-06	9.27e-06
s__Kitasatospora azatica	0.000106364	0.000100356	9.28e-05	0.000102377
s__Kitasatospora cheerisanensis	3.83e-06	3.79e-06	5.16e-06	5.46e-06
s__Kitasatospora mediocidica	9.47e-06	6.64e-06	8.01e-06	8.87e-06
s__Kitasatospora phosalacinea	7.47e-06	6.59e-06	7.1e-06	7.56e-06
s__Kitasatospora setae	3.54e-05	4.26e-05	6.15e-05	7.56e-05
s__Kitasatospora sp. CB01950	4.88e-06	5.09e-06	4.17e-06	7.97e-06
s__Kitasatospora sp. CB02891	1.85e-05	1.85e-05	1.6e-05	1.8e-05
s__Kitasatospora sp. MBT63	1.6e-05	1.21e-05	1.64e-05	1.43e-05
s__Klebsiella cf. planticola B43	1.56e-05	1.21e-05	5.59e-06	4.12e-06
s__Klebsiella pneumoniae	3.11e-06	1.58e-06	1.69e-07	8.06e-07
s__Kluyvera georgiana	2.33e-06	1.26e-06	5.34e-07	4.87e-07
s__Kluyveromyces lactis	4.15e-05	5.88e-05	6.87e-05	4.07e-05
s__Kocuria palustris	1.02e-06	8.7e-07	4.9e-07	1.34e-06
s__Kocuria sp. HMSC066H03	8.87e-06	8.64e-06	6.46e-06	7.17e-06
s__Kocuria sp. WN036	3.39e-05	3.02e-05	3.92e-05	4.17e-05
s__Kocuria varians	1.54e-06	1.94e-06	2.03e-06	3.01e-06
s__Komagataeibacter hansenii	2.8e-06	2.68e-06	4.08e-07	5.83e-07
s__Komagataeibacter oboediens	9.4e-07	9.15e-07	3.97e-08	2.53e-07
s__Komagataeibacter rhaeticus	3.04e-07	1.3e-06	2.44e-07	4.45e-07
s__Kosakonia arachidis	2.35e-06	1.5e-06	1.88e-07	3.43e-07
s__Kosakonia cowanii	0.000372378	0.00024953	8.8e-05	0.000105066
s__Kosakonia oryzae	2.86e-06	7.88e-07	2.96e-07	6.75e-07
s__Kosakonia oryziphila	2.2e-06	1.44e-06	2.21e-07	6.04e-07
s__Kosakonia radicincitans	1.69e-06	1.09e-06	2.46e-07	7.85e-07
s__Kosakonia sacchari	2.73e-06	3.39e-06	5.2e-07	1.53e-06
s__Kouleothrix aurantiaca	9.32e-07	4.42e-07	9.97e-07	7.58e-07
s__Kozakia baliensis	3.07e-06	6.03e-06	1.3e-06	7.93e-07
s__Krasilnikoviella flava	1.14e-05	9e-06	9.86e-06	1.13e-05
s__Kribbella catacumbae	6.05e-05	6.87e-05	8.28e-05	9.27e-05
s__Kribbella flavida	2.55e-05	2.71e-05	2.98e-05	3.33e-05
s__Kribbella sp. ALI-6-A	1.74e-05	1.77e-05	1.74e-05	2.18e-05
s__Ktedonobacter racemifer	2.98e-07	3.53e-07	9.54e-07	5.8e-07
s__Kuraishia capsulata	1.44e-05	6.21e-06	4.38e-06	3.9e-06
s__Kurthia massiliensis	1.81e-06	3.22e-07	2.06e-06	2.92e-06
s__Kurthia senegalensis	2.05e-07	3.65e-07	7.39e-07	1.12e-06
s__Kutzneria albida	0.000433097	0.000454452	0.000553353	0.000618911
s__Kutzneria sp. 744	0.000242625	0.000264068	0.000296784	0.000338106
s__Labrenzia aggregata	2.58e-06	1.24e-06	8.53e-07	7.78e-07
s__[Clostridium] celerecrescens	1.64e-06	6.14e-08	0	1.89e-07
s__Lacticaseibacillus casei	1.37e-05	7.93e-06	1.75e-05	1.52e-05
s__Lacticaseibacillus manihotivorans	5.97e-05	8.86e-06	2.2e-05	2.9e-05
s__Lacticaseibacillus nasuensis	2.15e-06	2.55e-07	7.53e-07	1.52e-06
s__Lacticaseibacillus pantheris	2.3e-06	2.47e-07	1.11e-06	2.78e-06
s__Lacticaseibacillus paracasei	3.16e-05	9.34e-06	1.98e-05	2.93e-05
s__Lacticaseibacillus rhamnosus	4.12e-05	1.08e-05	2.67e-05	3.55e-05
s__Lacticaseibacillus saniviri	4.6e-06	1.69e-07	1.6e-06	1.35e-06
s__Lacticaseibacillus sharpeae	1.75e-06	1.91e-07	7.54e-07	1.18e-06
s__Lactiplantibacillus fabifermentans	2.04e-05	2.89e-06	8.86e-07	1.08e-06
s__Lactiplantibacillus herbarum	3.45e-06	6.14e-07	1.73e-06	2.21e-06
s__Lactiplantibacillus paraplantarum	1.48e-05	2.81e-06	8.19e-06	7.53e-06
s__Lactiplantibacillus pentosus	1.26e-05	2.98e-06	5.58e-06	6.44e-06
s__Lactiplantibacillus plantarum	0.0108368	0.0028811	0.00543396	0.00476726
s__Lactiplantibacillus xiangfangensis	1.1e-05	1.77e-06	4.75e-06	6.52e-06
s__Lactobacillus acetotolerans	9.23e-06	3.46e-05	1.12e-05	2.47e-05
s__Lactobacillus buchneri	5.86e-06	5.01e-07	4.41e-07	8.3e-07
s__Lactobacillus crispatus	2.33e-06	5.91e-06	1.69e-06	5.96e-06
s__Lactobacillus delbrueckii	8.04e-06	2.93e-06	4.48e-06	7.96e-06
s__Lactobacillus fermentum	0.000340678	0.000415281	0.000632982	0.000324676
s__Lactobacillus gasseri	2.06e-05	2.66e-06	6.25e-07	1.33e-06
s__Lactobacillus helveticus	1.5e-06	4.9e-06	5.47e-07	1.4e-06
s__Lactobacillus iners	1.92e-05	3.78e-06	1.85e-06	1.98e-06
s__Lactobacillus intestinalis	1.72e-06	3.5e-07	1.66e-06	1.48e-06
s__Lactobacillus johnsonii	4.37e-07	5.05e-07	1.31e-06	2.12e-06
s__Lactobacillus sakei	0.000200399	5.89e-05	0.000137639	0.000266796
s__Lactobacillus selangorensis	7.61e-06	2.35e-06	7.57e-06	1.34e-05
s__Lactobacillus sp. Marseille-P3519	2.93e-05	8.09e-05	2.18e-05	5.17e-05
s__Lactobacillus sp. UMNPBX17	1.73e-06	0	6.04e-08	2.21e-07
s__Lactobacillus sp. UMNPBX5	1.89e-06	2.51e-07	1.85e-06	3.76e-06
s__Lactobacillus taiwanensis	2.49e-07	2.21e-07	1.15e-06	4.23e-06
s__Lactobacillus hominis	4.5e-06	1.48e-05	3.99e-06	1.03e-05
s__Lactobacillus nantensis	2.59e-05	1.15e-05	1.24e-05	2.16e-05
s__Lactococcus chungangensis	8.15e-07	2.59e-07	2.06e-06	6.03e-06
s__Lactococcus fujiensis	1.37e-06	9.77e-08	0	3.01e-07
s__Lactococcus garvieae	1.58e-05	2.17e-06	8.2e-06	1.43e-05
s__Lactococcus lactis	0.00650176	0.00139539	0.00572742	0.0116551
s__Lactococcus piscium	6.59e-07	6.2e-08	1.85e-06	3.52e-06
s__Lactococcus plantarum	1.14e-05	3.66e-06	1.08e-05	2.97e-05
s__Lactococcus raffinolactis	2.4e-06	2.69e-07	2.02e-07	6.46e-07
s__Lactococcus sp. DD01	1.04e-06	7.36e-07	1.2e-06	2.04e-06
s__Lactococcus sp. Rs-Y01	1.22e-06	0	0	1.38e-07
s__Lapidilactobacillus concavus	1.23e-06	9.7e-08	8.75e-07	5.98e-07
s__Lapidilactobacillus dextrinicus	1.18e-05	1.85e-06	6.87e-06	1.65e-05
s__Lechevalieria aerocolonigenes	0.000248737	0.00023604	0.000207438	0.000254188
s__Lechevalieria fradiae	6.35e-05	7.15e-05	8.14e-05	0.000100545
s__Lechevalieria xinjiangensis	7.82e-05	6.85e-05	6.76e-05	7.43e-05
s__Legionella quinlivanii	1.23e-06	3.88e-07	1.31e-06	9.97e-07
s__Latilactobacillus curvatus	0.00181169	0.000475164	0.000875033	0.000759987
s__Latilactobacillus graminis	1.26e-06	7.57e-07	1.01e-06	7.78e-07
s__Lentilactobacillus diolivorans	7.08e-06	1.18e-05	2.4e-06	6.02e-06
s__Lentilactobacillus hilgardii	1.09e-06	1.72e-07	9.72e-07	1.51e-06
s__Lentilactobacillus kefiri	1.94e-06	1.66e-07	9.01e-07	1.26e-06
s__Lentilactobacillus parabuchneri	9.4e-06	8.75e-06	4.53e-06	1.17e-05
s__Lentilactobacillus parafarraginis	6.19e-06	2.79e-06	7.21e-06	8.57e-06
s__Lentilactobacillus parakefiri	6.12e-06	5.6e-06	1.93e-06	2.95e-06
s__Lentilactobacillus rapi	3.52e-06	8.86e-07	8.54e-07	1.78e-06
s__Lentilactobacillus senioris	2.11e-05	2.47e-06	5.98e-07	1.5e-06
s__Lentilactobacillus sunkii	1.76e-05	4.93e-06	1.33e-05	1.93e-05
s__Lentinula edodes	9.97e-07	1.42e-07	2.24e-06	4.3e-06
s__Lentzea albida	2.79e-05	2.92e-05	2.38e-05	2.64e-05
s__Lentzea albidocapillata	2.35e-05	2.03e-05	1.89e-05	2.1e-05
s__Lentzea flaviverrucosa	8.2e-05	8.66e-05	8e-05	8.44e-05
s__Lentzea guizhouensis	4.81e-05	5.35e-05	6.51e-05	7.47e-05
s__Lentzea kentuckyensis	5.94e-05	5.95e-05	5.91e-05	6.71e-05
s__Lentzea violacea	2.16e-05	1.78e-05	2.01e-05	2.37e-05
s__Lentzea waywayandensis	7.13e-05	6.97e-05	8.4e-05	9.85e-05
s__Lepidopterella palustris	3.02e-06	1.59e-06	3.58e-07	8.17e-07
s__Leptospirillum sp. Group II _5-way CG_	1.29e-06	5.34e-07	5.16e-07	8.62e-07
s__Leucoagaricus sp. SymC.cos	1.38e-06	1.41e-06	2.18e-06	4.27e-06
s__Leuconostoc carnosum	8.63e-06	1.56e-06	1.49e-06	4.83e-06
s__Leuconostoc citreum	0.000190173	4.56e-05	7.96e-05	0.000136621
s__Leuconostoc fallax	6.27e-06	1.71e-07	1.29e-06	1.89e-06
s__Leuconostoc garlicum	5.81e-06	1.34e-06	2.92e-06	6.44e-06
s__Leuconostoc gelidum	0.000113509	1.96e-05	1.86e-05	3.76e-05
s__Leuconostoc kimchii	1.08e-05	2.84e-06	3.21e-06	5.32e-06
s__Leuconostoc lactis	0.000222818	4.51e-05	0.000105463	0.000177215
s__Leuconostoc mesenteroides	6.91e-05	1.5e-05	1.66e-05	3.5e-05
s__Leuconostoc pseudomesenteroides	4.73e-05	7.23e-06	1.87e-06	2.85e-06
s__Leuconostoc sp. DORA_2	2.78e-06	7.79e-07	1.76e-06	3.85e-06
s__Levilactobacillus brevis	0.00307246	0.0010524	0.001598	0.00199249
s__Levilactobacillus hammesii	2.53e-06	7.48e-07	3.37e-06	8.88e-06
s__Levilactobacillus koreensis	4.63e-06	9.78e-07	4.66e-06	6.12e-06
s__Levilactobacillus namurensis	3.8e-06	7.96e-07	1.55e-06	2.97e-06
s__Levilactobacillus parabrevis	2.14e-06	4.06e-07	5.72e-07	1.04e-06
s__Levilactobacillus paucivorans	6.08e-08	6.85e-07	2.02e-06	5.78e-07
s__Levilactobacillus senmaizukei	4.5e-06	1.92e-06	4.64e-06	4.68e-06
s__Levilactobacillus spicheri	3.54e-06	1.43e-06	1.32e-05	2.95e-06
s__Levilactobacillus spicheri	6.71e-07	0	4.04e-07	6.75e-07
s__Levilactobacillus zymae	6.91e-06	2.45e-06	5.63e-06	4.76e-06
s__Ligilactobacillus acidipiscis	8.98e-06	1e-06	1.37e-06	3.6e-06
s__Ligilactobacillus animalis	1.31e-06	1.04e-07	1.17e-07	6.94e-07
s__Ligilactobacillus apodemi	5.62e-07	8e-08	2.7e-07	7.4e-07
s__Ligilactobacillus aviarius	1.95e-05	2.1e-06	5.24e-07	1.47e-06
s__Ligilactobacillus murinus	3.51e-07	2e-07	1.13e-07	1.34e-06
s__Ligilactobacillus pobuzihii	8.87e-07	6.6e-07	3.83e-06	7.38e-06
s__Ligilactobacillus ruminis	5.22e-06	2.077e-06	9.5e-07	1.723e-06
s__Ligilactobacillus saerimneri	9.43e-07	0	0	6.9e-07
s__Ligilactobacillus salivarius	5.32e-05	4.11e-05	9.49e-06	2.23e-05
s__Limnochorda pilosa	4.21e-06	4.97e-06	7.53e-06	5.73e-06
s__Limnohabitans sp. DM1	1.15e-06	2.3e-06	6.44e-08	2.52e-07
s__Limosilactobacillus antri	1.45e-05	2.88e-05	6.35e-06	1.74e-05
s__Limosilactobacillus coleohominis	1.24e-05	3.78e-05	1.06e-05	1.82e-05
s__Limosilactobacillus fermentum	4.79e-05	0.000129848	3.16e-05	7.35e-05
s__Limosilactobacillus gorillae	2.76e-06	6.7e-07	2.03e-06	4.92e-07
s__Limosilactobacillus ingluviei	1.36e-05	2.76e-05	5.57e-06	1.4e-05
s__Limosilactobacillus mucosae	1.69e-05	4.58e-05	1.38e-05	2.83e-05
s__Limosilactobacillus oris	1.63e-05	5.14e-05	1.29e-05	3.4e-05
s__Limosilactobacillus panis	6.17e-05	0.00016406	3.87e-05	9.78e-05
s__Limosilactobacillus pontis	0.00402318	0.0117929	0.0030867	0.00799018
s__Limosilactobacillus reuteri	0.00021471	0.000567935	0.000173707	0.000361389
s__Limosilactobacillus secaliphilus	1.16e-05	3.24e-05	1.09e-05	2.25e-05
s__Limosilactobacillus vaginalis	2.34e-05	3.41e-05	1.49e-05	2.84e-05
s__Lipomyces starkeyi	4.09e-06	2.03e-06	9.15e-07	2.02e-06
s__Liquorilactobacillus cacaonum	1.05e-06	0	1.69e-07	3.08e-07
s__Liquorilactobacillus capillatus	1.02e-05	2.19e-06	4.19e-06	7.97e-06
s__Liquorilactobacillus ghanensis	5.59e-06	1.3e-06	5.41e-07	7.4e-07
s__Liquorilactobacillus hordei	1.88e-05	3.26e-06	2.94e-06	4.32e-06
s__Liquorilactobacillus mali	2.68e-05	3.45e-06	3.26e-06	4.6e-06
s__Liquorilactobacillus nagelii	5.14e-06	6.64e-07	1.39e-06	1.72e-06
s__Liquorilactobacillus satsumensis	6.57e-06	7.01e-07	2.44e-06	3.06e-06
s__Liquorilactobacillus uvarum	1.38e-05	3.19e-05	9.42e-06	1.86e-05
s__Listeria monocytogenes	0.000122978	5.59e-05	3.61e-05	7.48e-05
s__Listeria sp. ILCC801	1.89e-05	2.38e-06	7.64e-07	1.24e-06
s__Loigolactobacillus backii	4.29e-05	5.93e-06	1.83e-05	2.88e-05
s__Loigolactobacillus bifermentans	7.47e-06	2.08e-06	3.13e-06	7.65e-06
s__Loigolactobacillus coryniformis	0.00495764	0.000897651	0.00281334	0.00221737
s__Loigolactobacillus rennini	8.66e-06	1.5e-06	3.82e-06	5.76e-06
s__Longispora albida	3.19e-06	2.67e-06	3.46e-06	4.52e-06
s__Luteipulveratus halotolerans	2.2e-06	2.7e-06	1.73e-06	2.36e-06
s__Lysinibacillus xyleni	9.8e-06	7.62e-06	2.51e-06	2.2e-06
s__Lysinimicrobium pelophilum	1.6e-06	2.04e-06	4.59e-07	6.7e-07
s__Lysobacter antibioticus	1.53e-06	1.41e-06	3.59e-07	1.03e-06
s__Macrophomina phaseolina	6.18e-06	3.3e-06	1.96e-06	1.79e-06
s__Marinactinospora thermotolerans	3.48e-05	3.84e-05	5.07e-05	6.02e-05
s__Marininema mesophilum	8.28e-07	1.18e-07	0	1.21e-07
s__Marssonina coronariae	4.92e-06	3.1e-06	2.12e-06	1.66e-06
s__Massiliomicrobiota sp. An142	1.64e-05	2.46e-06	4.82e-07	1.1e-06
s__Mastigocladus laminosus	8.37e-06	3.44e-06	2.29e-06	3.02e-06
s__Melissococcus plutonius	6.09e-07	4.34e-07	5.58e-07	1.15e-06
s__Mesorhizobium sp. LSHC422A00	4.35e-07	9.91e-07	1.4e-07	4.46e-07
s__Metarhizium anisopliae	2.84e-06	1.4e-06	7e-07	1.44e-06
s__Methylibium sp. T29-B	7.98e-07	9.93e-07	1.6e-07	2.92e-07
s__Methylobacter luteus	9.43e-07	4.47e-07	0	0
s__Methylobacterium nodulans	3.73e-06	4.61e-06	3.69e-06	4.82e-06
s__Methylobacterium populi	8.71e-08	9.91e-07	2.79e-07	1.91e-07
s__Methylomonas methanica	8.68e-07	8.49e-07	6.96e-07	3.17e-07
s__Methyloversatilis universalis	8.81e-06	1.16e-05	1.73e-05	1.95e-05
s__Meyerozyma guilliermondii	8.48e-06	3.61e-06	3.49e-06	4.56e-06
s__Microbacterium agarici	8.86e-06	7.48e-06	8.39e-06	7.88e-06
s__Microbacterium aurum	7.98e-07	2.84e-07	3.2e-07	5.83e-07
s__Microbacterium azadirachtae	2.54e-05	2.52e-05	1.79e-05	1.75e-05
s__Microbacterium esteraromaticum	6.51e-07	1.39e-06	2.61e-07	1.01e-06
s__Microbacterium gorillae	4.3e-05	4.45e-05	4.03e-05	4.72e-05
s__Microbacterium ketosireducens	1.38e-05	2.09e-05	3.17e-05	3.54e-05
s__Microbacterium oleivorans	2.4e-06	4.29e-06	4.2e-06	5.13e-06
s__Microbacterium resistens	0.000126869	0.000129209	0.000117894	0.000136485
s__Microbacterium sp. 292MF	2.75e-06	4.44e-06	4.05e-06	5.24e-06
s__Microbacterium sp. 69-10	2.82e-05	2.61e-05	2.29e-05	2.19e-05
s__Microbacterium sp. H83	1.02e-06	7.71e-07	1.57e-06	1.29e-06
s__Microbacterium sp. Leaf151	2.2e-06	1.57e-06	1.83e-06	2.45e-06
s__Microbacterium sp. Root61	5.45e-06	5.82e-06	4.48e-06	6.68e-06
s__Microbacterium sp. SCN 70-18	1.96e-05	1.76e-05	1.27e-05	1.45e-05
s__Microbacterium sp. SCN 70-27	1.64e-06	2.59e-06	2.62e-06	2.66e-06
s__Microbacterium sp. TNHR37B	1.21e-05	1.01e-05	7.57e-06	7.15e-06
s__Microbacterium sp. XT11	7.91e-05	7.53e-05	6.42e-05	6.54e-05
s__Microbispora rosea	2.49e-05	1.87e-05	1.86e-05	2.12e-05
s__Microbispora sp. ATCC PTA-5024	1.4e-05	1.56e-05	1.51e-05	1.72e-05
s__Microbispora sp. GKU 823	3.46e-05	3.95e-05	5.28e-05	5.82e-05
s__Microbispora sp. GMKU363	2.75e-05	2.43e-05	3.14e-05	3.18e-05
s__Micrococcus luteus	7.3e-06	6.09e-06	5.09e-06	5.97e-06
s__Micrococcus terreus	1.62e-06	2.02e-06	2.07e-06	3.24e-06
s__Microlunatus phosphovorus	0.000110266	0.000135599	0.000136698	0.000168162
s__Microlunatus soli	1.01e-05	7.73e-06	9.27e-06	1.17e-05
s__Micromonospora auratinigra	1.95e-05	1.86e-05	2.44e-05	2.41e-05
s__Micromonospora avicenniae	1.33e-06	7.35e-07	1.3e-06	1.28e-06
s__Micromonospora carbonacea	3.79e-06	4.21e-06	4.2e-06	5.33e-06
s__Micromonospora chersina	1.1e-06	1.05e-06	1.18e-06	9.4e-07
s__Micromonospora citrea	7.19e-05	6.97e-05	7.4e-05	8.59e-05
s__Micromonospora coriariae	4.43e-07	2.63e-07	5.33e-07	7.57e-07
s__Micromonospora coxensis	9.31e-05	8.5e-05	7.21e-05	8.16e-05
s__Micromonospora cremea	5.33e-05	5.73e-05	4.75e-05	6.25e-05
s__Micromonospora eburnea	2.4e-06	1.59e-06	1.73e-06	2.42e-06
s__Micromonospora echinaurantiaca	1.59e-05	1.66e-05	1.9e-05	2.01e-05
s__Micromonospora echinofusca	4.61e-06	4.02e-06	4.97e-06	3.41e-06
s__Micromonospora echinospora	6.41e-05	7.45e-05	6.3e-05	7.9e-05
s__Micromonospora halophytica	3.91e-06	1.41e-06	1.15e-06	1.72e-06
s__Micromonospora humi	2.07e-05	2.58e-05	3.69e-05	4.43e-05
s__Micromonospora inositola	3.12e-05	2.83e-05	2.82e-05	3.2e-05
s__Micromonospora krabiensis	2.21e-05	2.89e-05	4.51e-05	5.13e-05
s__Micromonospora lupini	9.86e-07	1.12e-06	9.49e-07	5.77e-07
s__Micromonospora megalomicea	2.08e-07	2.95e-07	5.55e-07	1.27e-06
s__Micromonospora nigra	2.18e-07	1.24e-06	0	6.38e-07
s__Micromonospora pallida	6.54e-05	8.61e-05	0.000136115	0.000142364
s__Micromonospora pattaloongensis	6.15e-05	8.56e-05	0.000123997	0.000138618
s__Micromonospora peucetia	9.75e-05	9.41e-05	7.75e-05	9.29e-05
s__Micromonospora purpureochromogenes	2.46e-05	2.12e-05	2.19e-05	2.36e-05
s__Micromonospora rhizosphaerae	2.56e-05	2.38e-05	2.22e-05	2.5e-05
s__Micromonospora rifamycinica	2.12e-06	1.29e-06	9.43e-07	2.32e-06
s__Micromonospora rosaria	3.94e-05	3.72e-05	2.89e-05	3.63e-05
s__Micromonospora saelicesensis	1.83e-05	1.95e-05	1.73e-05	1.91e-05
s__Micromonospora sp. ATCC 39149	3.07e-06	1.89e-06	2.66e-06	3.49e-06
s__Micromonospora sp. CB01531	1.38e-06	1.68e-06	2.12e-06	1.33e-06
s__Micromonospora sp. RV43	2.93e-06	1.57e-06	8.7e-07	7.47e-07
s__Micromonospora sp. TSRI0369	2.39e-06	1.15e-06	8.82e-07	2.32e-06
s__Micromonospora viridifaciens	5.34e-05	6.2e-05	9.09e-05	0.000103904
s__Micromonospora wenchangensis	1.2e-05	1.04e-05	7.67e-06	1.11e-05
s__Micromonospora zamorensis	1.29e-06	6.1e-07	6.88e-07	7.84e-07
s__Microsporum canis	6.13e-06	4.8e-06	3.65e-06	2.93e-06
s__Microterricola viridarii	4.51e-05	4.3e-05	3.68e-05	4.85e-05
s__Microtetraspora fusca	4.78e-05	4.36e-05	4.39e-05	4.63e-05
s__Microtetraspora glauca	3.44e-05	4.11e-05	4.78e-05	5.68e-05
s__Microtetraspora malaysiensis	3.75e-05	3.75e-05	5.23e-05	6.11e-05
s__Microtetraspora niveoalba	3.27e-05	2.54e-05	3.06e-05	3.56e-05
s__Microvirgula aerodenitrificans	9.31e-07	7.64e-07	1.09e-06	1.31e-06
s__Millerozyma farinosa	0	8.8e-07	0	2.26e-07
s__Millisia brevis	5.18e-06	4.37e-06	3.44e-06	5.19e-06
s__Minicystis rosea	1.79e-06	2.31e-06	3.22e-06	4.88e-06
s__Modestobacter marinus	4.25e-05	4.98e-05	6.96e-05	7.67e-05
s__Modestobacter sp. DSM 44400	1.79e-05	1.38e-05	1.66e-05	1.86e-05
s__Modestobacter sp. Leaf380	2.44e-05	3.01e-05	3.99e-05	4.57e-05
s__Moniliophthora roreri	0	0	4.15e-07	1.01e-06
s__Moorella thermoacetica	1.45e-06	1.03e-06	5.46e-07	6.84e-07
s__Motiliproteus sp. MSK22-1	1.32e-06	8.98e-08	6.07e-07	6.46e-07
s__Mycena chlorophos	1.64e-05	7.69e-06	3.09e-06	5.71e-06
s__Mycobacterium abscessus	3.97e-06	4.51e-06	5.02e-06	5.25e-06
s__Mycobacterium agri	5.53e-06	6.22e-06	6.66e-06	8.1e-06
s__Mycobacterium arosiense	2.04e-05	2.57e-05	4.21e-05	4.67e-05
s__Mycobacterium aurum	1.01e-06	3.61e-07	5.81e-07	1.01e-06
s__Mycobacterium canettii	1.46e-05	1.6e-05	1.16e-05	1.65e-05
s__Mycobacterium chelonae	2.93e-06	1.62e-06	3.39e-06	3.57e-06
s__Mycobacterium chlorophenolicum	7.34e-06	5.67e-06	7.3e-06	7.36e-06
s__Mycobacterium colombiense	2.46e-06	1.63e-06	1.45e-06	1.32e-06
s__Mycobacterium conspicuum	1.53e-05	1.41e-05	1.18e-05	1.49e-05
s__Mycobacterium fallax	2.08e-06	2.55e-06	2.21e-06	2.52e-06
s__Mycobacterium flavescens	2.82e-06	3.53e-06	5.18e-06	4.97e-06
s__Mycobacterium goodii	2.33e-06	2.84e-06	3.29e-06	3.41e-06
s__Mycobacterium gordonae	1.02e-05	9.72e-06	1.18e-05	1.06e-05
s__Mycobacterium grossiae	2.6e-05	2.42e-05	2.11e-05	2.45e-05
s__Mycobacterium haemophilum	4.89e-06	2.61e-06	2.18e-06	3.28e-06
s__Mycobacterium icosiumassiliensis	1.39e-05	1.6e-05	2.36e-05	2.83e-05
s__Mycobacterium kansasii	1.51e-05	1.4e-05	1.05e-05	1.07e-05
s__Mycobacterium kyorinense	1.56e-05	1.56e-05	1.55e-05	1.85e-05
s__Mycobacterium llatzerense	3.12e-06	2.85e-06	2.74e-06	4.12e-06
s__Mycobacterium marinum	5.15e-07	9.16e-07	1.03e-06	1.88e-07
s__Mycobacterium mucogenicum	4.8e-07	1.03e-06	1.31e-06	6.33e-07
s__Mycobacterium paraense	1.75e-05	2.54e-05	3.62e-05	3.89e-05
s__Mycobacterium parafortuitum	8.18e-06	8.12e-06	9.45e-06	1.17e-05
s__Mycobacterium phlei	1.65e-06	2.93e-07	6.61e-07	1.21e-06
s__Mycobacterium rhodesiae	7.87e-06	7.38e-06	7.42e-06	9.38e-06
s__Mycobacterium riyadhense	3.88e-06	5.8e-06	4.42e-06	5.04e-06
s__Mycobacterium sinense	3.03e-06	4.72e-06	3.6e-06	4.27e-06
s__Mycobacterium smegmatis	7.5e-05	6.36e-05	5.34e-05	5.54e-05
s__Mycobacterium sp. 1245852.3	9.63e-07	8.57e-08	1.06e-06	1.06e-06
s__Mycobacterium sp. 852014-52144_SCH5372336	3.88e-05	5.41e-05	7.21e-05	8.67e-05
s__Mycobacterium sp. AT1	1.14e-06	1.25e-06	1.58e-06	7.58e-07
s__Mycobacterium sp. CECT 8778	1.29e-06	3.67e-07	4.13e-07	1.88e-07
s__Mycobacterium sp. D16Q14	9.43e-07	4.51e-07	1.08e-06	1.99e-06
s__Mycobacterium sp. djl-10	2.13e-05	2.67e-05	4.28e-05	4.48e-05
s__Mycobacterium sp. H4Y	2.25e-06	2.22e-06	3.24e-06	2.47e-06
s__Mycobacterium sp. IS-3022	1.01e-06	3.09e-07	3.48e-07	9.54e-07
s__Mycobacterium sp. JLS	8.57e-06	7.1e-06	7.37e-06	8.3e-06
s__Mycobacterium sp. JS623	4.21e-06	5.88e-06	5.44e-06	6.5e-06
s__Mycobacterium sp. SWH-M3	2.35e-06	1.5e-06	2.45e-06	3.43e-07
s__Mycobacterium sp. URHB0044	1.69e-05	2.38e-05	3.64e-05	3.87e-05
s__Mycobacterium thermoresistibile	1.39e-06	1.23e-06	8.34e-07	8.87e-07
s__Mycobacterium triviale	3.94e-05	3.8e-05	3.34e-05	3.98e-05
s__Mycobacterium tuberculosis	1.82e-05	1.47e-05	1.65e-05	1.79e-05
s__Mycobacterium tusciae	5.01e-06	4.82e-06	3.84e-06	4.43e-06
s__Mycobacterium wolinskyi	7.97e-07	3.61e-07	8.13e-07	8.48e-07
s__Mycobacterium xenopi	9.59e-06	8.8e-06	8.07e-06	8.61e-06
s__Mycosphaerella eumusae	4.92e-06	1.96e-06	2.56e-06	2.33e-06
s__Nakamurella multipartita	1.75e-05	2.65e-05	4.14e-05	4.01e-05
s__Neisseria subflava	2.07e-05	7.34e-06	2.32e-06	5.55e-06
s__Neokomagataea thailandica	1.77e-06	2.85e-06	5.23e-07	8.86e-07
s__Neolecta irregularis	4.7e-06	2.39e-06	2.81e-06	5.52e-06
s__Nitriliruptor alkaliphilus	1.5e-05	1.14e-05	1.48e-05	1.64e-05
s__Nitrosomonas europaea	1.15e-06	1.85e-06	1.58e-07	1.94e-07
s__Nocardia acidivorans	4.89e-06	8.24e-06	8.85e-06	1.09e-05
s__Nocardia alba	4.2e-06	4.77e-06	3.9e-06	3.9e-06
s__Nocardia altamirensis	6.67e-07	5.19e-07	1.3e-06	2.83e-06
s__Nocardia amamiensis	1.92e-05	1.78e-05	1.37e-05	1.62e-05
s__Nocardia amikacinitolerans	6.61e-05	6.56e-05	6.69e-05	7.49e-05
s__Nocardia anaemiae	4.88e-07	5.64e-07	9.29e-07	1.16e-06
s__Nocardia araoensis	1.78e-06	2.17e-06	1.53e-06	1.39e-06
s__Nocardia arizonensis	7.13e-07	7.25e-07	8.17e-07	2.98e-07
s__Nocardia asiatica	1.54e-06	2.11e-06	2.86e-06	3.04e-06
s__Nocardia brevicatena	5.51e-06	3.6e-06	4.63e-06	5.68e-06
s__Nocardia caishijiensis	2.69e-06	1.33e-06	1.33e-06	1.89e-06
s__Nocardia carnea	2.44e-06	8.54e-07	1.87e-06	2.72e-06
s__Nocardia concava	1.79e-05	1.37e-05	1.45e-05	1.83e-05
s__Nocardia crassostreae	2.01e-06	2.14e-06	1.62e-06	1.32e-06
s__Nocardia cyriacigeorgica	1.26e-05	9.89e-06	9.08e-06	1.1e-05
s__Nocardia donostiensis	4.26e-06	2.72e-06	4.14e-06	5.82e-06
s__Nocardia farcinica	9.25e-07	8.51e-07	1.09e-06	9.94e-07
s__Nocardia flavorosea	1.86e-05	1.44e-05	1.6e-05	1.7e-05
s__Nocardia fusca	4.73e-07	1.26e-06	9.47e-07	1.56e-06
s__Nocardia harenae	6.93e-06	7.18e-06	8e-06	7.98e-06
s__Nocardia higoensis	4.16e-07	1.02e-06	7.63e-07	1.04e-06
s__Nocardia ignorata	4.91e-07	9.61e-07	6.89e-07	4.49e-07
s__Nocardia inohanensis	2.78e-06	4.45e-06	3.5e-06	4.35e-06
s__Nocardia jiangxiensis	1.73e-05	2.1e-05	2.03e-05	2.47e-05
s__Nocardia jinanensis	5.19e-05	5.78e-05	4.55e-05	5.13e-05
s__Nocardia lijiangensis	4.75e-06	2.89e-06	3.93e-06	4.54e-06
s__Nocardia mexicana	3.27e-06	4.02e-06	3.11e-06	3.95e-06
s__Nocardia miyunensis	4.9e-05	6.2e-05	8.57e-05	9.48e-05
s__Nocardia niigatensis	8.7e-06	7.56e-06	8.44e-06	8.77e-06
s__Nocardia niwae	4.8e-05	4.77e-05	4.38e-05	4.78e-05
s__Nocardia nova	2.34e-05	2.91e-05	4.03e-05	4.62e-05
s__Nocardia otitidiscaviarum	5.74e-05	5.42e-05	3.11e-05	3.95e-05
s__Nocardia paucivorans	0.000119814	0.000132024	0.000118143	0.000129587
s__Nocardia pneumoniae	8.96e-06	8.12e-06	9.44e-06	8.98e-06
s__Nocardia pseudobrasiliensis	3.88e-06	1.73e-06	1.32e-06	2.54e-06
s__Nocardia puris	1.38e-05	1.44e-05	1.55e-05	1.51e-05
s__Nocardia rhamnosiphila	4.29e-06	5.56e-06	5.38e-06	5.36e-06
s__Nocardia shimofusensis	1.52e-05	1.9e-05	2.54e-05	3.01e-05
s__Nocardia soli	7.15e-06	6.8e-06	8.24e-06	1.12e-05
s__Nocardia sp. 852002-51101_SCH5132738	1.41e-06	4.63e-07	3.48e-07	4.76e-07
s__Nocardia sp. ATCC 202099	9.94e-07	6.28e-07	7.08e-07	1.13e-06
s__Nocardia sp. BMG111209	1.41e-06	2.15e-07	4.04e-07	1.47e-06
s__Nocardia sp. BMG51109	0.000134003	0.000132744	0.000139555	0.000151573
s__Nocardia sp. CNY236	5.85e-06	7.63e-06	8.9e-06	1.21e-05
s__Nocardia sp. NRRL S-836	1.9e-05	1.94e-05	2.02e-05	2.16e-05
s__Nocardia sp. NRRL WC-3656	1.82e-06	3.53e-07	3.98e-07	9.69e-07
s__Nocardia speluncae	6.63e-06	3.71e-06	6.61e-06	5.91e-06
s__Nocardia tenerifensis	1.19e-05	1.04e-05	1.12e-05	9.91e-06
s__Nocardia terpenica	0.000228174	0.000242991	0.000204187	0.000235925
s__Nocardia testacea	6.26e-05	6.58e-05	7.26e-05	8.45e-05
s__Nocardia transvalensis	1.49e-05	1.31e-05	1.34e-05	1.4e-05
s__Nocardia uniformis	1.43e-05	1.68e-05	1.55e-05	1.96e-05
s__Nocardia vaccinii	1.44e-05	1.58e-05	1.83e-05	2.08e-05
s__Nocardia vermiculata	2.64e-06	3.13e-06	3.05e-06	3.03e-06
s__Nocardia veterana	7.88e-06	6.67e-06	7.45e-06	9.18e-06
s__Nocardia vinacea	1.41e-06	1.23e-06	5.04e-07	9.2e-07
s__Nocardia xishanensis	3.55e-06	3.4e-06	4.81e-06	5.88e-06
s__Nocardioides alkalitolerans	1.54e-05	1.03e-05	1.16e-05	1.17e-05
s__Nocardioides psychrotolerans	5.68e-06	6.19e-06	3.62e-06	7.38e-06
s__Nocardioides sp. Iso805N	4.64e-05	4.07e-05	4.7e-05	4.78e-05
s__Nocardioides sp. YR527	7.59e-06	7.05e-06	7.39e-06	7.73e-06
s__Nocardiopsis alba	8.32e-07	6.77e-07	4.77e-07	5.22e-07
s__Nocardiopsis alkaliphila	8.04e-06	7.73e-06	7.08e-06	1.02e-05
s__Nocardiopsis baichengensis	1.67e-05	2.6e-05	4.06e-05	4.08e-05
s__Nocardiopsis chromatogenes	2.98e-05	3.5e-05	4.75e-05	5.64e-05
s__Nocardiopsis flavescens	1.7e-05	2.84e-05	4.12e-05	4.46e-05
s__Nocardiopsis ganjiahuensis	4.25e-05	4.06e-05	3.5e-05	4.28e-05
s__Nocardiopsis gilva	9.66e-05	0.000120017	0.000168707	0.000200744
s__Nocardiopsis halophila	4.4e-05	4e-05	3.54e-05	4.27e-05
s__Nocardiopsis halotolerans	5.63e-05	6.11e-05	7.66e-05	8.46e-05
s__Nocardiopsis kunsanensis	3.72e-05	4.1e-05	6.08e-05	6.12e-05
s__Nocardiopsis listeri	9.67e-06	1.04e-05	9.19e-06	1.19e-05
s__Nocardiopsis lucentensis	1.91e-05	2.9e-05	2.53e-05	2.98e-05
s__Nocardiopsis potens	7.25e-05	7.67e-05	8.7e-05	9.99e-05
s__Nocardiopsis salina	9.93e-06	7.3e-06	6.82e-06	6.62e-06
s__Nocardiopsis sinuspersici	1.56e-05	1.68e-05	1.77e-05	1.98e-05
s__Nocardiopsis sp. CNR-923	6.45e-06	4.73e-06	5.21e-06	6.15e-06
s__Nocardiopsis sp. CNS-639	7.26e-06	7.13e-06	8.61e-06	8.78e-06
s__Nocardiopsis sp. CNT312	8.78e-06	6.44e-06	6.14e-06	6.7e-06
s__Nocardiopsis sp. FU 40	1.64e-05	1.47e-05	1.61e-05	1.72e-05
s__Nocardiopsis sp. NRRL B-16309	1.84e-05	2.7e-05	3.73e-05	4.4e-05
s__Nocardiopsis sp. RV163	2.17e-05	2.92e-05	4.13e-05	5.09e-05
s__Nocardiopsis sp. TP-A0876	1.8e-06	1.33e-06	1.03e-06	1.27e-06
s__Nocardiopsis synnemataformans	1.11e-05	1.03e-05	1.09e-05	1.3e-05
s__Nocardiopsis trehalosi	7.29e-05	9.48e-05	0.000129276	0.000147841
s__Nocardiopsis valliformis	0	0	2.92e-07	7.98e-07
s__Nocardiopsis xinjiangensis	4.36e-06	4.2e-06	3.99e-06	5.46e-06
s__Nonomuraea candida	2.35e-05	2.45e-05	2.01e-05	2.23e-05
s__Nonomuraea coxensis	7.69e-06	1.06e-05	1.27e-05	1.47e-05
s__Nonomuraea gerenzanensis	2.13e-05	2.44e-05	3.44e-05	3.87e-05
s__Nonomuraea jiangxiensis	4.43e-06	3.02e-06	2.77e-06	3.2e-06
s__Nonomuraea maritima	1.77e-05	2.24e-05	2.13e-05	2.52e-05
s__Nonomuraea pusilla	2.11e-07	5.25e-07	5.07e-07	9.25e-07
s__Nonomuraea solani	0.000101682	0.000120235	0.000146246	0.000161687
s__Nonomuraea sp. ATCC 55076	1.66e-05	1.21e-05	1.26e-05	1.51e-05
s__Nonomuraea sp. NBRC 110462	9.68e-06	9.33e-06	1.1e-05	9.93e-06
s__Nonomuraea sp. SBT364	1.94e-05	2.74e-05	4.07e-05	4.74e-05
s__Nonomuraea wenchangensis	2.67e-06	3.13e-06	3.28e-06	3.16e-06
s__Nostoc linckia	3.62e-06	2.65e-06	2.99e-06	3.19e-06
s__Nostoc sp. _Peltigera malacea cyanobiont_ DB3992	4.16e-06	1.83e-06	4.65e-06	8.04e-06
s__Nostoc sp. NIES-4103	6.25e-07	4.45e-07	1.67e-07	9.14e-07
s__Oceanobacillus jeddahense	2.42e-06	2.1e-06	3.45e-07	2.68e-07
s__Oceanobacillus sojae	7.78e-07	9.23e-07	1.04e-07	3.79e-07
s__Oceanospirillum multiglobuliferum	2.71e-06	3.22e-07	2.42e-07	1.1e-07
s__Oenococcus alcoholitolerans	2.26e-06	5.23e-07	2.11e-07	2.69e-07
s__Oenococcus kitaharae	6.35e-06	1.2e-06	2.9e-07	5.48e-07
s__Oenococcus oeni	1.86e-06	3.6e-07	1.85e-06	1.26e-06
s__[Candida] boidinii	3.46e-05	1.72e-05	5.43e-06	1.03e-05
s__Ogataea parapolymorpha	7.32e-06	4.65e-06	1.1e-06	2.36e-06
s__Ophiocordyceps sinensis	3.32e-06	2.92e-06	1.72e-06	2.28e-06
s__Ophiostoma piceae	3.47e-06	2.55e-06	1.34e-06	1.66e-06
s__Ottowia thiooxydans	6.4e-06	1.12e-05	4.59e-07	5.16e-07
s__Pachysolen tannophilus	1.39e-06	3.12e-07	2.34e-07	4.27e-07
s__Paenarthrobacter nicotinovorans	1.88e-05	1.27e-05	1.8e-05	4.2e-05
s__Paenibacillus larvae	1.69e-06	8.72e-07	2.46e-07	3.36e-07
s__Paenibacillus sp. IHB B 3415	0	0	4.03e-06	4.02e-06
s__Paenibacillus sp. P1XP2	2.07e-06	6.08e-07	3.91e-07	8.92e-07
s__Paludifilum halophilum	2.19e-05	2.8e-05	3.89e-05	4.52e-05
s__Pandoraea thiooxydans	2.46e-06	1.17e-06	3.95e-07	8.4e-07
s__Pantoea agglomerans	1.44e-05	7.25e-06	7.21e-07	2.72e-06
s__Pantoea ananatis	6.29e-05	2.41e-05	6.29e-06	1.11e-05
s__Pantoea dispersa	3.71e-06	3.08e-06	3.3e-07	4.52e-07
s__Pantoea sp. 9140	3.06e-06	2.06e-07	3.31e-08	1.21e-07
s__Pantoea sp. AS-PWVM4	2.25e-06	1.36e-06	9.35e-07	7.27e-07
s__Pantoea sp. NGS-ED-1003	3.33e-06	0	0	0
s__Pantoea sp. SL1_M5	8.88e-07	7.02e-07	0	2.16e-07
s__Pantoea stewartii	2.32e-06	0	0	0
s__Pantoea vagans	1.29e-06	3.81e-07	0	7.84e-08
s__Pantoea wallisii	1.56e-06	5.56e-07	0	1.63e-07
s__Paucilactobacillus hokkaidonensis	9.83e-06	8.46e-07	3.22e-06	3.38e-06
s__Paucilactobacillus oligofermentans	2.29e-06	7.41e-07	5.01e-07	3.05e-07
s__Paucilactobacillus suebicus	2.45e-05	7.02e-06	1.7e-05	2.09e-05
s__Paucilactobacillus vaccinostercus	1.79e-05	1.48e-06	6.05e-06	1.21e-05
s__Candidatus Paraburkholderia calva	0.000228858	0.000102925	4.52e-05	9.39e-05
s__Candidatus Paraburkholderia schumannianae	9.16e-05	4.36e-05	3.77e-05	8.15e-05
s__Paraburkholderia sacchari	9.2e-06	7.31e-06	5.28e-06	7.96e-06
s__Paraclostridium benzoelyticum	2.6e-05	1.44e-05	3.6e-06	8.97e-06
s__Paracoccidioides brasiliensis	3.84e-06	4.63e-06	3.19e-06	4.06e-06
s__Paracoccidioides lutzii	2.52e-06	1.23e-06	1.01e-06	1.26e-06
s__Paracoccus yeei	3.14e-07	5.22e-07	8.4e-07	7.66e-07
s__Parengyodontium album	0	2.93e-07	0	1.21e-06
s__Patulibacter americanus	2.37e-06	1.19e-06	2.08e-06	1.79e-06
s__Patulibacter medicamentivorans	2.41e-05	3.08e-05	3.8e-05	5.04e-05
s__Patulibacter minatonensis	2.34e-05	3.23e-05	4.81e-05	5.08e-05
s__Paxillus involutus	2.72e-06	1.71e-06	2.49e-07	8.51e-07
s__Pectobacterium carotovorum	1.99e-06	0	0	0
s__Pediococcus acidilactici	3.74e-05	3.17e-06	1.38e-05	2.24e-05
s__Pediococcus cellicola	2.25e-06	4.07e-07	1.59e-06	1.29e-06
s__Pediococcus claussenii	2.75e-06	9.85e-08	1.22e-06	1.37e-06
s__Pediococcus damnosus	1.8e-05	8.7e-06	1.57e-05	1.72e-05
s__Pediococcus ethanolidurans	4.98e-06	1.54e-06	9.81e-07	1.6e-06
s__Pediococcus inopinatus	5.87e-06	9.42e-07	4.35e-06	9.25e-06
s__Pediococcus parvulus	2.13e-06	3.05e-07	1.59e-06	8.99e-07
s__Pediococcus pentosaceus	0.000144087	2.01e-05	4.44e-05	8.92e-05
s__Pelomonas sp. KK5	5.8e-07	6.41e-07	7.74e-07	7.06e-07
s__Penicilliopsis zonata	3.77e-06	1.39e-06	1.81e-06	2.54e-06
s__Penicillium antarcticum	5.08e-06	2.92e-06	4.7e-06	1.29e-05
s__Penicillium arizonense	7.63e-06	4.32e-06	1.86e-06	3.7e-06
s__Penicillium brasilianum	8.8e-06	7.83e-06	5.13e-06	5.93e-06
s__Penicillium camemberti	1.66e-05	9.3e-06	4.86e-06	5.79e-06
s__Penicillium decumbens	2.6e-06	1.06e-06	8.92e-07	8.14e-07
s__Penicillium expansum	1.53e-05	8.52e-06	4.94e-06	6.53e-06
s__Penicillium nalgiovense	1.14e-05	7.05e-06	4.5e-06	3.59e-06
s__Penicillium oxalicum	1.16e-06	9.28e-07	1.16e-07	2.12e-07
s__Penicillium polonicum	7.52e-06	5.13e-06	2.29e-06	3.98e-06
s__Penicillium roqueforti	1.44e-06	5.86e-07	3.3e-07	1.05e-06
s__Penicillium steckii	8.22e-06	2.18e-06	1.81e-06	3.42e-06
s__Penicillium subrubescens	5.56e-06	4.56e-06	2.84e-06	2.1e-06
s__Phaeospirillum fulvum	2.19e-06	1.18e-06	6.42e-07	1.15e-06
s__Phanerochaete chrysosporium	2.99e-05	1.43e-05	5.43e-06	1.16e-05
s__Phialocephala subalpina	3.27e-06	2.95e-06	1.92e-06	2.07e-06
s__Photobacterium damselae	1.63e-05	1.63e-05	2.46e-05	2.75e-05
s__Photorhabdus asymbiotica	1.19e-06	7.39e-07	2.38e-07	2.17e-07
s__Photorhabdus luminescens	1.43e-06	5.64e-08	3.18e-07	1.74e-07
s__Phycicoccus cremeus	4.49e-06	3.82e-06	4.11e-06	5.95e-06
s__Pichia kudriavzevii	4.07e-05	2.29e-05	1.19e-05	3.3e-05
s__Pichia membranifaciens	8.01e-06	5.08e-06	4.3e-06	6.26e-06
s__Planifilum fulgidum	2.23e-05	2.83e-05	2.45e-05	2.25e-05
s__Planobispora rosea	8.33e-06	7.39e-06	6.17e-06	6.48e-06
s__Planomonospora sphaerica	1.72e-05	1.67e-05	1.71e-05	1.91e-05
s__Plantactinospora sp. KBS50	3.47e-06	1.5e-06	2.29e-06	2.73e-06
s__Plesiomonas shigelloides	1.1e-05	5.51e-06	1.99e-06	3.31e-06
s__Pochonia chlamydosporia	8.53e-07	1.38e-06	4.56e-07	6.66e-07
s__Podospora anserina	1.85e-06	0	7.43e-07	6.78e-07
s__Polaromonas jejuensis	4.89e-06	6.26e-06	5.33e-06	6.9e-06
s__Polaromonas sp. AER18D-145	7.32e-07	1.48e-06	5.87e-07	5.35e-07
s__Polynucleobacter sp. 39-46-10	9.14e-07	9.29e-07	0	9.55e-08
s__Polyporus grammocephalus	2.8e-06	2.06e-06	8.83e-06	1.72e-05
s__Polytolypa hystricis	2.34e-06	1.89e-06	1.12e-06	2.28e-06
s__Postia placenta	1.22e-06	1.54e-06	4.7e-07	1.37e-06
s__Prauserella marina	0.000511367	0.000552968	0.000642118	0.000750477
s__Prauserella rugosa	4.86e-05	6.51e-05	8.55e-05	0.000102432
s__Prauserella sp. Am3	0.000117401	0.000122944	0.000125567	0.000144336
s__Promicromonospora sukumoe	1.14e-06	5.72e-07	1.4e-06	1.08e-06
s__Pseudarthrobacter chlorophenolicus	1.2e-06	1.28e-06	2.4e-06	3.06e-06
s__Pseudarthrobacter phenanthrenivorans	1.23e-05	1.05e-05	8.94e-06	1.04e-05
s__Pseudocercospora fijiensis	2.74e-06	1.8e-06	8.45e-07	2e-06
s__Pseudocercospora musae	3.8e-06	2.6e-06	9.37e-07	6.41e-07
s__Pseudoclavibacter helvolus	3.49e-06	2.33e-06	1.54e-06	1.96e-06
s__Pseudogymnoascus sp. VKM F-3775	4.89e-06	2.38e-06	2.68e-06	2.45e-06
s__Pseudogymnoascus sp. VKM F-3808	7.62e-07	4.52e-07	5.09e-07	2.79e-07
s__Pseudogymnoascus sp. VKM F-4513 (FW-928)	8.37e-06	4.04e-06	3.55e-06	4.23e-06
s__Pseudogymnoascus sp. VKM F-4517 (FW-2822)	4.45e-06	2.72e-06	1.67e-06	2.23e-06
s__Pseudogymnoascus sp. VKM F-4518 (FW-2643)	4.32e-06	2.29e-06	1.84e-06	1.61e-06
s__Pseudogymnoascus sp. VKM F-4519 (FW-2642)	1.2e-05	6.78e-06	2.69e-06	4.72e-06
s__Pseudomonas aeruginosa	2.4e-06	8.63e-06	1.25e-06	2.15e-06
s__Pseudomonas borbori	4.68e-07	1.25e-06	9.38e-08	4.28e-08
s__Pseudomonas chlororaphis	2.99e-06	9.69e-07	1.94e-06	1.88e-06
s__Pseudomonas extremaustralis	3.15e-06	2.59e-07	9.72e-08	2.66e-07
s__Pseudomonas otitidis	4.21e-07	1.42e-06	1.69e-07	0
s__Pseudomonas pseudoalcaligenes	1.27e-07	9.04e-07	5.09e-07	9.29e-07
s__Pseudomonas resinovorans	9.07e-07	1.15e-06	0	0
s__Pseudomonas syringae	8.72e-05	4.02e-05	1.45e-05	2.48e-05
s__Pseudomonas thermotolerans	3.64e-07	2.59e-07	8.75e-07	3.55e-07
s__Pseudomonas vancouverensis	2.88e-06	1.21e-07	0	6.19e-08
s__Pseudomonas veronii	3.02e-06	3.44e-07	3.23e-08	1.18e-07
s__Pseudonocardia acaciae	0.000594032	0.000598518	0.000645855	0.000739463
s__Pseudonocardia ammonioxydans	0.000207372	0.000219526	0.000254283	0.000289799
s__Pseudonocardia asaccharolytica	0.000113641	0.000107988	0.000146415	0.000160835
s__Pseudonocardia autotrophica	0.000250499	0.000258824	0.000285584	0.000328903
s__Pseudonocardia dioxanivorans	0.000108199	0.000108878	9.69e-05	0.000117037
s__Pseudonocardia oroxyli	7.1e-05	7.96e-05	8.93e-05	0.00010302
s__Pseudonocardia sp. 73-21	8.99e-05	8.31e-05	8.45e-05	9.96e-05
s__Pseudonocardia sp. Ae505_Ps2	1.3e-06	1.38e-06	2.08e-07	3.79e-07
s__Pseudonocardia sp. Ae717_Ps2	4.78e-05	4.91e-05	4.44e-05	5.11e-05
s__Pseudonocardia sp. AL041005-10	4.75e-06	4.27e-06	4.44e-06	5.12e-06
s__Pseudonocardia sp. CNS-004	9.04e-05	9.57e-05	0.000129173	0.000147399
s__Pseudonocardia sp. CNS-139	6.41e-05	7.21e-05	9.8e-05	0.000112455
s__Pseudonocardia sp. HH130629-09	1.04e-06	9.29e-07	1.47e-06	7.64e-07
s__Pseudonocardia sp. HH130630-07	8.33e-05	0.000105671	0.000134209	0.000169459
s__Pseudonocardia sp. MH-G8	0.000305202	0.000323795	0.000355533	0.000407545
s__Pseudonocardia sp. N23	7.57e-05	7.4e-05	7.39e-05	8.75e-05
s__Pseudonocardia sp. P2	1.66e-06	2.96e-06	6.07e-06	6.57e-06
s__Pseudonocardia sp. SCN 72-86	2.6e-05	3.38e-05	4.42e-05	4.9e-05
s__Pseudonocardia spinosispora	0.00047213	0.000511959	0.000538093	0.000621342
s__Pseudonocardia thermophila	2.56e-06	2.88e-06	1.98e-06	2.06e-06
s__Pusillimonas sp. T7-7	0	1e-06	2.25e-07	0
s__Quadrisphaera sp. DSM 44207	1.68e-05	2.34e-05	3.35e-05	3.96e-05
s__Raineyella antarctica	1.48e-06	7.54e-08	9.35e-07	3.1e-07
s__Rasamsonia emersonii	1.79e-05	8.85e-06	7.61e-06	8.9e-06
s__Rhizobacter gummiphilus	4.8e-06	5.27e-06	4.57e-06	6.54e-06
s__Rhizobium freirei	4.17e-06	2.33e-06	1.78e-06	1.78e-06
s__Rhizobium sp. LCM 4573	1.33e-07	8.54e-07	1.07e-07	3.9e-07
s__Rhizoctonia solani	8.34e-06	4.71e-06	2.03e-06	3.55e-06
s__Rhodococcus coprophilus	4.14e-05	4.4e-05	3.78e-05	4.04e-05
s__Rhodococcus defluvii	5.15e-06	5.19e-06	4.77e-06	6.96e-06
s__Rhodococcus enclensis	1.48e-05	2.05e-05	2.73e-05	3.28e-05
s__Rhodococcus erythropolis	1.49e-05	1.64e-05	2.11e-05	2.43e-05
s__Rhodococcus fascians	5.22e-06	4.35e-06	4.04e-06	3.51e-06
s__Rhodococcus hoagii	6.82e-07	7.28e-07	3.28e-07	2.49e-07
s__Rhodococcus imtechensis	1.34e-05	1.11e-05	1.24e-05	1.41e-05
s__Rhodococcus jostii	1.11e-05	1.05e-05	1.16e-05	1.23e-05
s__Rhodococcus opacus	5.36e-06	6.02e-06	6.11e-06	6.53e-06
s__Rhodococcus phenolicus	9.05e-07	9.66e-07	9.07e-07	8.27e-07
s__Rhodococcus pyridinivorans	3.35e-06	3.73e-06	2.75e-06	3.77e-06
s__Rhodococcus rhodochrous	1.35e-06	6.87e-07	1.55e-07	8.48e-07
s__Rhodococcus ruber	9.27e-07	6.6e-07	4.96e-07	9.04e-07
s__Rhodococcus sp. 06-235-1A	1.43e-06	0	0	0
s__Rhodococcus sp. 06-418-5	5.07e-06	3.8e-06	4.28e-06	4.68e-06
s__Rhodococcus sp. 06-621-2	8.72e-06	6.89e-06	7.53e-06	7.08e-06
s__Rhodococcus sp. 311R	3.97e-06	4.46e-06	4.81e-06	6.41e-06
s__Rhodococcus sp. ACS1	9.94e-05	9.88e-05	8.91e-05	0.000102207
s__Rhodococcus sp. AW25M09	1.42e-06	0	0	0
s__Rhodococcus sp. D-1	1.43e-05	1.06e-05	1.07e-05	1.23e-05
s__Rhodococcus sp. DK17	1.82e-06	1.21e-06	1.73e-06	1.52e-06
s__Rhodococcus sp. EPR-157	1.29e-06	0	0	0
s__Rhodococcus sp. JVH1	4.32e-05	5.91e-05	7.16e-05	7.81e-05
s__Rhodococcus sp. NCIMB 12038	1.95e-05	2.44e-05	4.08e-05	4.23e-05
s__Rhodococcus sp. OK270	1.52e-05	1.71e-05	1.77e-05	2.07e-05
s__Rhodococcus sp. P27	0.000310137	0.000309273	0.000177745	0.000201083
s__Rhodococcus sp. RD6.2	2.05e-05	2.48e-05	3.69e-05	4.34e-05
s__Rhodococcus sp. UNC363MFTsu5.1	9.64e-06	7.08e-06	7.85e-06	9.03e-06
s__Rhodococcus sp. WMMA185	3.68e-06	5.14e-06	5.03e-06	6.58e-06
s__Rhodococcus triatomae	6.41e-05	6.95e-05	7.58e-05	8.51e-05
s__Rhodococcus tukisamuensis	3.19e-05	3.56e-05	4.96e-05	5.89e-05
s__Rhodococcus zopfii	9.39e-07	7.52e-07	3.76e-07	1.03e-06
s__Albidiferax sp. OV413	1.78e-07	7.61e-07	0	0
s__Rhodomicrobium vannielii	3.95e-07	7.02e-07	1.58e-07	2.89e-07
s__Rhodothermus marinus	1.65e-05	2.18e-05	3.43e-05	4e-05
s__Ruania albidiflava	4.49e-06	3.71e-06	2.61e-06	3.22e-06
s__Rubrobacter aplysinae	4.86e-06	1.64e-06	1.39e-06	1.12e-06
s__Rubrobacter radiotolerans	2.95e-06	1.91e-06	1.98e-06	2.57e-06
s__Rubrobacter xylanophilus	2.09e-05	2.72e-05	3.8e-05	4.33e-05
s__[Actinopolyspora] iraqiensis	1.3e-05	1.27e-05	1.3e-05	1.33e-05
s__Saccharomonospora azurea	0.000224015	0.000243497	0.000258806	0.000295192
s__Saccharomonospora cyanea	0.000176749	0.00018712	0.000223384	0.000259103
s__Saccharomonospora glauca	0.000175502	0.000181129	0.000173205	0.00019746
s__Saccharomonospora halophila	6.11e-05	7.01e-05	9.22e-05	0.000110486
s__Saccharomonospora marina	0.000644895	0.000713669	0.000822071	0.000949102
s__Saccharomonospora paurometabolica	0.000309411	0.000332264	0.000374971	0.000423646
s__Saccharomonospora saliphila	0.000268296	0.00028042	0.000283849	0.000324875
s__Saccharomonospora sp. CNQ490	1.26e-05	1.07e-05	1.15e-05	1.13e-05
s__Saccharomonospora sp. CUA-673	0.000395727	0.000394254	0.000438217	0.000503022
s__Saccharomonospora sp. LRS4.154	5.87e-05	5.61e-05	4.01e-05	4.81e-05
s__Saccharomonospora viridis	0.000252658	0.000270779	0.000320558	0.000357262
s__Saccharomonospora xinjiangensis	0.000175138	0.000168337	0.000158214	0.000191363
s__Saccharomyces arboricola	2.24e-05	3.82e-05	5.22e-05	2.8e-05
s__Saccharomyces kudriavzevii	3.54e-05	6.66e-05	9.06e-05	4.58e-05
s__Saccharomyces eubayanus	1.89e-05	1.77e-05	2.41e-05	1.07e-05
s__Saccharomyces paradoxus	4.65e-05	6.7e-05	6.37e-05	3.18e-05
s__Saccharomyces sp. _boulardii_	6.34e-05	0.000103861	0.000125112	6.78e-05
s__Saccharopolyspora hirsuta	0.000446922	0.0004402	0.000412343	0.000465653
s__Saccharopolyspora endophytica	3.76e-05	4.2e-05	4.52e-05	5.44e-05
s__Saccharopolyspora flava	0.0116723	0.0131805	0.0158641	0.0182887
s__Saccharopolyspora antimicrobica	0.0309044	0.0320492	0.0300226	0.0346974
s__Saccharopolyspora jiangxiensis	0.00118713	0.00124388	0.00115229	0.00134285
s__Saccharopolyspora spinosa	0.013593	0.0137622	0.0156069	0.0174907
s__Saccharothrix espanaensis	2.97e-05	3.25e-05	5.37e-05	5.82e-05
s__Saccharothrix sp. ALI-22-I	6.84e-05	6.64e-05	8.41e-05	9.37e-05
s__Saccharothrix sp. CB00851	0.000171112	0.000183424	0.000202037	0.000228279
s__Saccharothrix sp. NRRL B-16314	4.51e-05	5.01e-05	7.27e-05	8.02e-05
s__Saccharothrix sp. NRRL B-16348	9.64e-05	0.000113021	0.000146711	0.000168062
s__Saccharothrix sp. ST-888	2.2e-05	2.95e-05	4.17e-05	4.84e-05
s__Saccharothrix syringae	0.00012184	0.000149831	0.000191371	0.00022591
s__Saitoella complicata	8.8e-05	5.01e-05	3.08e-05	4.32e-05
s__Salimicrobium flavidum	1.34e-06	0	0	1.63e-07
s__Salinispora arenicola	1.65e-05	1.33e-05	1.21e-05	1.71e-05
s__Salinispora pacifica	8.06e-05	8.23e-05	9.16e-05	0.000102245
s__Salinispora tropica	5.84e-06	3.8e-06	3.67e-06	4.27e-06
s__Salmonella enterica	6.92e-06	3.73e-06	1.12e-06	9.17e-07
s__Sanguibacter gelidistatuariae	9.49e-06	8.15e-06	9.28e-06	8.26e-06
s__Scedosporium apiospermum	3.96e-06	3.52e-06	2.78e-06	1.99e-06
s__Schleiferilactobacillus harbinensis	5.86e-06	3.58e-07	1.1e-06	2.59e-06
s__Sciscionella marina	0.000863289	0.000814652	0.000826064	0.000926792
s__Sciscionella sp. SE31	0.000574455	0.000609713	0.00074468	0.000846608
s__Sclerotinia sclerotiorum	4.38e-06	3.48e-06	1.89e-06	1.73e-06
s__Secundilactobacillus collinoides	1.38e-05	7.39e-07	3.6e-06	3.59e-06
s__Secundilactobacillus oryzae	6.69e-05	3.8e-05	4.94e-05	8.02e-05
s__Secundilactobacillus paracollinoides	2.99e-06	8.69e-06	2.4e-06	5.39e-06
s__Secundilactobacillus pentosiphilus	1.14e-05	8.95e-07	4.03e-06	3.5e-06
s__Secundilactobacillus similis	1.91e-06	5.02e-06	2.9e-06	5.21e-06
s__Sediminibacillus massiliensis	7.47e-07	3.38e-07	6.54e-07	6.46e-07
s__Sediminihabitans luteus	5.6e-06	1.02e-05	1.17e-05	1.55e-05
s__Segniliparus rotundus	1.95e-05	2.19e-05	4e-05	3.76e-05
s__Segniliparus rugosus	3.37e-05	3.29e-05	1.93e-05	2.33e-05
s__Serendipita vermifera	4.79e-06	1.93e-06	4.35e-07	7.94e-07
s__Serpula lacrymans	9.69e-06	4.87e-06	1.34e-06	2.08e-06
s__Serratia marcescens	1.77e-05	7.19e-06	6.28e-06	1.84e-05
s__Shewanella frigidimarina	1.35e-05	1.06e-05	1.09e-05	3.1e-05
s__Shigella flexneri	2.28e-06	1.56e-06	6.08e-07	8.02e-07
s__Silvanigrella aquatica	1.17e-05	8.98e-06	1.02e-05	1.03e-05
s__Simplicispira psychrophila	4.66e-06	5.83e-06	2.99e-07	1.34e-07
s__Sinomonas atrocyanea	4.71e-06	4.34e-06	5.13e-06	4.85e-06
s__Sinomonas humi	4.51e-06	5.93e-06	4.76e-06	6.54e-06
s__Sinorhizobium meliloti	1.28e-06	7.84e-07	7.9e-07	1.14e-06
s__Sinosporangium album	2.11e-06	1.26e-06	1.87e-06	3.15e-06
s__Skermania piniformis	1.88e-06	1.54e-06	1.96e-06	2.84e-06
s__Solirubrobacter soli	5.74e-06	5.4e-06	5.48e-06	7.74e-06
s__Solirubrobacter sp. URHD0082	6.98e-06	7.73e-06	7.11e-06	9.96e-06
s__Sorangium cellulosum	6.38e-05	8.1e-05	0.000114456	0.000126078
s__Sphaerobolus stellatus	8.44e-06	3.56e-06	1.26e-06	2.44e-06
s__Sphingomonas sp. 67-41	4.68e-06	3.02e-05	2.37e-06	1.84e-06
s__Sphingomonas sp. IBVSS2	1.63e-06	5.44e-06	7.32e-07	7.23e-07
s__Sphingomonas sp. NFR04	8.37e-07	2.43e-06	5.16e-07	4.24e-07
s__Sphingopyxis sp. 113P3	1.13e-06	8.05e-08	9.07e-08	8.27e-08
s__Spirillospora albida	1.32e-05	1.89e-05	2.89e-05	3.5e-05
s__Sporosarcina koreensis	1.06e-06	6.84e-07	2.31e-07	5.62e-07
s__Sporothrix brasiliensis	1.29e-05	6.36e-06	2.29e-06	4.8e-06
s__Sporothrix insectorum	5.05e-06	3.18e-06	2.41e-06	2.41e-06
s__Stachybotrys chartarum	5.12e-06	2.65e-06	1.96e-06	2.08e-06
s__Stackebrandtia nassauensis	6.61e-05	8.28e-05	0.000115237	0.000123718
s__Staphylococcus agnetis	3.91e-06	2.77e-06	4.63e-07	1.08e-06
s__Staphylococcus argenteus	8.86e-06	6.84e-06	1.68e-06	2.41e-06
s__Staphylococcus arlettae	1.19e-05	1.04e-05	2.39e-06	4.39e-06
s__Staphylococcus aureus	0.000523398	0.000364148	0.000238597	0.000517292
s__Staphylococcus capitis	5.07e-06	3.12e-06	9.29e-07	2.73e-06
s__Staphylococcus carnosus	3.56e-05	3.01e-05	6.43e-06	1.22e-05
s__Staphylococcus cohnii	4.91e-05	3.8e-05	1.17e-05	1.52e-05
s__Staphylococcus delphini	2.17e-06	2.69e-06	1.6e-07	1.38e-06
s__Staphylococcus edaphicus	2e-05	1.87e-05	5.19e-06	6.07e-06
s__Staphylococcus epidermidis	0.000129184	8.28e-05	2.04e-05	3.57e-05
s__Staphylococcus equorum	0.00020271	0.00015719	5.46e-05	6.44e-05
s__Staphylococcus fleurettii	5.75e-06	4.03e-06	1.11e-06	1.57e-06
s__Staphylococcus haemolyticus	5.71e-05	4.57e-05	1.29e-05	1.57e-05
s__Staphylococcus hominis	8.66e-06	5.53e-06	1.25e-06	3.33e-06
s__Staphylococcus lentus	8.7e-06	6.54e-06	1.99e-06	2.05e-06
s__Staphylococcus lugdunensis	1.78e-05	1.86e-05	3.04e-06	4.81e-06
s__Staphylococcus massiliensis	1.97e-06	1.62e-06	3.8e-07	6.35e-07
s__Staphylococcus muscae	6.71e-06	3.04e-06	3.1e-07	1.21e-06
s__Staphylococcus nepalensis	2.93e-05	2.6e-05	6.25e-06	8.63e-06
s__Staphylococcus pasteuri	5.92e-06	6.04e-06	1.5e-06	1.88e-06
s__Staphylococcus piscifermentans	2.55e-06	1.58e-06	3.66e-07	8.12e-07
s__Staphylococcus pseudintermedius	9.99e-06	5.78e-06	1.86e-06	2.27e-06
s__Staphylococcus saprophyticus	0.000271474	0.00022017	5.25e-05	7.2e-05
s__Staphylococcus schleiferi	2.55e-05	2.07e-05	7.04e-06	7.01e-06
s__Staphylococcus sciuri	5.03e-05	3.96e-05	1.22e-05	1.59e-05
s__Staphylococcus simiae	6.59e-06	4.28e-06	1.72e-06	1.36e-06
s__Staphylococcus simulans	1.69e-05	1.7e-05	4.49e-06	4.52e-06
s__Staphylococcus sp. 47.1	1.9e-06	3.37e-06	4.91e-07	6.38e-07
s__Staphylococcus sp. AL1	9.15e-07	1.36e-06	2e-07	2.43e-07
s__Staphylococcus sp. AntiMn-1	8.24e-07	1.03e-06	8.26e-08	2.26e-07
s__Staphylococcus sp. EGD-HP3	1.36e-05	1.19e-05	3.22e-06	4.52e-06
s__Staphylococcus sp. HMSC036D05	2.43e-05	1.62e-05	5.12e-06	6.83e-06
s__Staphylococcus sp. HMSC057G10	8.77e-07	8.64e-07	3.24e-07	4.44e-07
s__Staphylococcus sp. HMSC062C03	1.33e-05	1.03e-05	2.28e-06	3.3e-06
s__Staphylococcus sp. HMSC066G04	2.75e-06	2.44e-06	5.51e-07	1.76e-06
s__Staphylococcus sp. HMSC068H08	2.01e-06	2.79e-06	3.37e-07	7.86e-07
s__Staphylococcus sp. HMSC070A07	4.15e-06	4.84e-06	3.64e-07	1.47e-06
s__Staphylococcus sp. HMSC14C08	5.45e-07	9.31e-07	2.62e-07	1.6e-07
s__Staphylococcus sp. HMSC34C02	3.73e-06	3.31e-06	7.36e-07	9.4e-07
s__Staphylococcus sp. HMSC62B09	1.17e-05	1.05e-05	2.86e-06	3.77e-06
s__Staphylococcus sp. LCT-H4	7.65e-05	6.76e-05	1.48e-05	2.18e-05
s__Staphylococcus sp. NAM3COL9	9.59e-06	7.83e-06	1.05e-06	2.37e-06
s__Staphylococcus sp. NFPP34	6.84e-06	6.32e-06	1.53e-06	2.25e-06
s__Staphylococcus sp. TE8	8.92e-07	1.08e-06	2.86e-07	6.52e-08
s__Staphylococcus sp. URHA0057	2.04e-06	1.76e-06	6.46e-07	5.9e-07
s__Staphylococcus stepanovicii	3.87e-06	2.67e-06	5.47e-07	1.17e-06
s__Staphylococcus succinus	0.000141155	0.000118314	2.88e-05	3.84e-05
s__Staphylococcus vitulinus	3.08e-05	2.95e-05	6.22e-06	8.83e-06
s__Staphylococcus warneri	8.28e-06	6.1e-06	1.03e-06	2.02e-06
s__Staphylococcus xylosus	0.00338245	0.00279123	0.000609051	0.000974706
s__Stemphylium lycopersici	3.12e-06	2.09e-06	8.18e-07	1.26e-06
s__Stenotrophomonas maltophilia	9.31e-05	0.000144603	0.000170801	8.71e-05
s__Stigmatella aurantiaca	1.38e-05	1.33e-05	1.47e-05	1.51e-05
s__Streptacidiphilus albus	2.9e-05	2.45e-05	2.7e-05	2.87e-05
s__Streptacidiphilus carbonis	7.23e-06	6.72e-06	8.18e-06	1.08e-05
s__Streptacidiphilus jeojiense	7.1e-06	9.92e-06	7.98e-06	1.05e-05
s__Streptacidiphilus melanogenes	1.03e-06	2.74e-07	9.78e-07	1.13e-06
s__Streptacidiphilus oryzae	1.06e-05	8.23e-06	1.03e-05	1.19e-05
s__Streptacidiphilus rugosus	1.99e-06	2.88e-06	3.54e-06	4.02e-06
s__Streptoalloteichus hindustanus	0.000567256	0.000620695	0.000820818	0.000919596
s__Streptococcus agalactiae	0.000180441	8.7e-05	9.53e-05	0.000212393
s__Streptococcus equi	2.21e-05	1.47e-05	3.63e-06	6.94e-06
s__Streptococcus equinus	1.02e-06	7.25e-08	0	1.49e-07
s__Streptococcus mitis	5e-06	1.45e-06	4.84e-07	2.55e-06
s__Streptococcus mutans	3.73e-07	1.33e-07	2.99e-07	1.5e-06
s__Streptococcus parasanguinis	1.25e-06	1.11e-07	8.75e-07	2.05e-06
s__Streptococcus parauberis	1.34e-06	3.66e-07	9.7e-07	1.28e-06
s__Streptococcus pneumoniae	0.000180062	3.54e-05	1.13e-05	1.55e-05
s__Streptococcus salivarius	2.28e-06	7.64e-06	1.42e-06	3.46e-06
s__Streptococcus suis	1.89e-06	1.29e-06	2.1e-06	5.28e-06
s__Streptococcus thermophilus	1.95e-06	2.32e-07	2.16e-06	4.83e-06
s__uncultured Streptococcus sp.	1.93e-05	2.9e-06	8.56e-07	1.13e-06
s__Streptomonospora alba	9.2e-05	0.000112009	0.000139351	0.000166605
s__Streptomyces abyssalis	2.77e-05	3.47e-05	5.25e-05	5.82e-05
s__Streptomyces acidiscabies	2.03e-05	1.82e-05	1.73e-05	1.99e-05
s__Streptomyces africanus	2.85e-05	3.43e-05	5.1e-05	5.53e-05
s__Streptomyces agglomeratus	7.42e-06	9.14e-06	6.19e-06	6.81e-06
s__Streptomyces aidingensis	3.3e-05	3.28e-05	4.28e-05	5.31e-05
s__Streptomyces albireticuli	8.98e-05	0.000101356	0.000140545	0.000157801
s__Streptomyces alboflavus	3.15e-05	2.62e-05	1.3e-05	1.64e-05
s__Streptomyces albulus	3.48e-05	4.6e-05	5.36e-05	6.24e-05
s__Streptomyces albus	7.64e-05	8.17e-05	0.000106639	0.000120186
s__Streptomyces alni	1.87e-05	2.87e-05	3.69e-05	4.27e-05
s__Streptomyces antibioticus	6.7e-07	6.89e-07	1.07e-06	1.09e-06
s__Streptomyces antioxidans	3.96e-05	5.34e-05	7.64e-05	8.17e-05
s__Streptomyces anulatus	1.26e-06	6e-08	8.11e-07	9.86e-07
s__Streptomyces atratus	7.62e-06	6.36e-06	5.51e-06	8.86e-06
s__Streptomyces atriruber	1.58e-05	1.41e-05	1.59e-05	1.52e-05
s__Streptomyces aurantiacus	4.47e-05	3.79e-05	3.41e-05	4.43e-05
s__Streptomyces auratus	4.44e-05	4.24e-05	3.82e-05	4.65e-05
s__Streptomyces aureus	1.06e-06	7.54e-07	1.02e-06	1.09e-06
s__Streptomyces avermitilis	1.89e-06	6.44e-07	7.93e-07	1.63e-06
s__Streptomyces avicenniae	3.18e-05	3.27e-05	3.26e-05	3.96e-05
s__Streptomyces bikiniensis	3.37e-06	3.62e-06	4.42e-06	4.5e-06
s__Streptomyces caatingaensis	2.05e-05	2.17e-05	2.61e-05	3.46e-05
s__Streptomyces caeruleatus	1.88e-05	1.95e-05	2.17e-05	2.33e-05
s__Streptomyces canus	1.06e-05	9.14e-06	8.85e-06	1.09e-05
s__Streptomyces capuensis	3.78e-07	3.37e-07	9.86e-07	8.3e-07
s__Streptomyces carpinensis	9.94e-05	0.000101256	0.000104999	0.000121271
s__Streptomyces castelarensis	4.8e-05	4.96e-05	6.76e-05	7.53e-05
s__Streptomyces catenulae	7.36e-05	9.91e-05	0.000142393	0.000160931
s__Streptomyces cattleya	4.57e-05	4.66e-05	5.63e-05	5.88e-05
s__Streptomyces cellostaticus	2.19e-05	1.9e-05	1.97e-05	2.24e-05
s__Streptomyces celluloflavus	1.99e-05	2.55e-05	3.47e-05	3.59e-05
s__Streptomyces cellulosae	1.58e-05	2e-05	2.66e-05	3.06e-05
s__Streptomyces chattanoogensis	6.37e-06	6.43e-06	7.48e-06	8.36e-06
s__Streptomyces cinnamoneus	8.07e-05	0.000104211	0.00015563	0.000168766
s__Streptomyces clavuligerus	1.13e-06	4.37e-07	5.68e-07	5.18e-07
s__Streptomyces collinus	9.99e-07	2.67e-07	7.01e-07	5.48e-07
s__Streptomyces decoyicus	1.13e-06	8.04e-07	7.55e-07	1.17e-06
s__Streptomyces diastatochromogenes	7.47e-06	9.08e-06	7.71e-06	1.14e-05
s__Streptomyces endus	3.13e-07	9.64e-07	4.18e-07	9.91e-07
s__Streptomyces exfoliatus	7.94e-06	7.41e-06	7.71e-06	9.98e-06
s__Streptomyces flavidovirens	2.6e-05	2.95e-05	2.62e-05	3.01e-05
s__Streptomyces flavochromogenes	7.36e-06	6.35e-06	6.92e-06	7.46e-06
s__Streptomyces fradiae	1.66e-06	1.23e-06	1.27e-06	1.85e-06
s__Streptomyces fulvoviolaceus	2.5e-05	2.89e-05	3.2e-05	3.46e-05
s__Streptomyces gilvigriseus	1.39e-05	9.94e-06	1.44e-05	1.73e-05
s__Streptomyces gilvosporeus	2.01e-05	1.74e-05	1.99e-05	1.95e-05
s__Streptomyces glaucescens	5.06e-06	6e-06	3.97e-06	5.06e-06
s__Streptomyces glauciniger	1.86e-05	2.47e-05	3.69e-05	4.2e-05
s__Streptomyces globisporus	4.12e-06	2.64e-06	2.48e-06	2.05e-06
s__Streptomyces griseochromogenes	4.66e-06	5.35e-06	5.53e-06	5.48e-06
s__Streptomyces griseoflavus	1.12e-05	7.36e-06	6.78e-06	1.03e-05
s__Streptomyces griseoplanus	8.74e-05	9.49e-05	0.000105498	0.000120464
s__Streptomyces griseoruber	3.87e-05	5.34e-05	7.78e-05	8.83e-05
s__Streptomyces griseus	3.06e-05	2.7e-05	2.32e-05	2.6e-05
s__Streptomyces guanduensis	1.52e-06	1.49e-06	1.89e-06	1.97e-06
s__Streptomyces himastatinicus	2.8e-05	3.62e-05	5.1e-05	5.43e-05
s__Streptomyces hokutonensis	0.00022614	0.000239177	0.000202785	0.000236856
s__Streptomyces humi	2.13e-05	2.76e-05	4.09e-05	4.73e-05
s__Streptomyces hygroscopicus	1.36e-05	8.85e-06	1.01e-05	1.26e-05
s__Streptomyces iakyrus	6.48e-06	5.19e-06	4.16e-06	6.31e-06
s__Streptomyces indicus	1.44e-05	1.27e-05	1.31e-05	1.41e-05
s__Streptomyces ipomoeae	1.31e-05	1.34e-05	1.4e-05	1.53e-05
s__Streptomyces iranensis	2.95e-05	2.71e-05	3e-05	3.3e-05
s__Streptomyces jeddahensis	2.87e-05	3.12e-05	4.11e-05	5.03e-05
s__Streptomyces kanamyceticus	2.52e-06	2.81e-06	2.17e-06	3.22e-06
s__Streptomyces kanasensis	1.77e-05	2.61e-05	3.85e-05	4.27e-05
s__Streptomyces kasugaensis	2.77e-05	3.97e-05	5.72e-05	6.44e-05
s__Streptomyces katrae	4.52e-06	1.57e-06	2.69e-06	2.84e-06
s__Streptomyces kebangsaanensis	1.2e-05	9.37e-06	1.08e-05	1.11e-05
s__Streptomyces lavendulae	2.19e-05	1.68e-05	1.83e-05	1.98e-05
s__Streptomyces leeuwenhoekii	7.04e-05	7.77e-05	0.000118781	0.000129805
s__Streptomyces lincolnensis	8.91e-06	7.58e-06	9.32e-06	1.09e-05
s__Streptomyces longwoodensis	5.56e-07	4.62e-07	1.04e-06	1.02e-06
s__Streptomyces luteus	1.05e-05	1.23e-05	1.2e-05	1.4e-05
s__Streptomyces lydicus	3.88e-05	4.76e-05	5.72e-05	6.27e-05
s__Streptomyces megasporus	4.05e-05	4.24e-05	4.95e-05	5.87e-05
s__Streptomyces melanosporofaciens	2.33e-05	3.79e-05	4.87e-05	5.92e-05
s__Streptomyces mirabilis	1.8e-05	1.6e-05	1.74e-05	1.75e-05
s__Streptomyces mobaraensis	8.41e-07	7.48e-07	8.77e-07	1.14e-06
s__Streptomyces monomycini	2.62e-05	3.38e-05	4.67e-05	5.28e-05
s__Streptomyces nanshensis	5.01e-05	5.24e-05	6.71e-05	7.86e-05
s__Streptomyces natalensis	3.93e-05	4.33e-05	5.47e-05	6.1e-05
s__Streptomyces neyagawaensis	5.61e-06	6.51e-06	6.21e-06	5.82e-06
s__Streptomyces niger	6.4e-05	6.64e-05	7.8e-05	9.23e-05
s__Streptomyces niveiscabiei	1.22e-06	1.31e-06	7.35e-07	1.94e-06
s__Streptomyces niveus	2.19e-05	2.61e-05	3.64e-05	4.05e-05
s__Streptomyces nodosus	6.7e-06	5.38e-06	6.47e-06	6.56e-06
s__Streptomyces noursei	6.61e-05	4.02e-05	4.84e-05	6.33e-05
s__Streptomyces oceani	3.54e-05	2.02e-05	2.49e-05	3.4e-05
s__Streptomyces ochraceiscleroticus	6.53e-05	6.77e-05	8.49e-05	9.31e-05
s__Streptomyces odonnellii	1.22e-05	8.71e-06	1.05e-05	1.21e-05
s__Streptomyces olindensis	2.79e-05	3.54e-05	4.63e-05	5.75e-05
s__Streptomyces olivaceus	1.76e-06	4.03e-07	7.06e-07	1.43e-06
s__Streptomyces parvulus	4.16e-05	5.22e-05	7.39e-05	8.54e-05
s__Streptomyces pathocidini	4.93e-05	5.62e-05	7.88e-05	8.4e-05
s__Streptomyces peucetius	1.22e-05	8.4e-06	1.05e-05	1.17e-05
s__Streptomyces phaeochromogenes	1.55e-06	1.23e-06	7.34e-07	2.02e-06
s__Streptomyces phaeoluteigriseus	3.68e-06	6.11e-06	5.69e-06	4.99e-06
s__Streptomyces pini	1.05e-05	1.65e-05	1.51e-05	2.06e-05
s__Streptomyces platensis	2.36e-05	1.37e-05	1.62e-05	1.41e-05
s__Streptomyces prunicolor	7.33e-06	6.37e-06	8.41e-06	9.13e-06
s__Streptomyces puniciscabiei	0.000107619	0.000103682	9.55e-05	0.000116398
s__Streptomyces qinglanensis	4.91e-07	4.89e-07	1.18e-06	6.46e-07
s__Streptomyces radiopugnans	1.55e-05	1.26e-05	1.56e-05	1.8e-05
s__Streptomyces rapamycinicus	2.31e-06	1.83e-06	4.06e-06	3.67e-06
s__Streptomyces regalis	5.46e-06	5.73e-06	7.49e-06	8.73e-06
s__Streptomyces regensis	6.89e-06	7.35e-06	1.06e-05	9.11e-06
s__Streptomyces resistomycificus	5.2e-06	4e-06	5.43e-06	5.23e-06
s__Streptomyces rhizosphaericus	1.27e-06	9.29e-07	1.78e-06	9.8e-07
s__Streptomyces rimosus	0.000112203	0.000106667	0.000125932	0.000140661
s__Streptomyces roseoverticillatus	7.57e-05	7.44e-05	7.02e-05	8.45e-05
s__Streptomyces rubellomurinus	8.57e-06	1.04e-05	1.02e-05	1.23e-05
s__Streptomyces scabiei	1.13e-06	1.96e-06	8.86e-07	1.07e-06
s__Streptomyces scabrisporus	3.5e-05	3.9e-05	4.66e-05	5.41e-05
s__Streptomyces sclerotialus	3.24e-05	3.23e-05	3.52e-05	4.05e-05
s__Streptomyces scopuliridis	2.25e-05	2.91e-05	4.18e-05	4.9e-05
s__Streptomyces sp.	8.88e-07	3.16e-07	8.01e-07	8.93e-07
s__Streptomyces sp. 11-1-2	3.29e-06	5.89e-06	5.21e-06	5.85e-06
s__Streptomyces sp. 1222.2	8.29e-06	6.94e-06	8.47e-06	6.3e-06
s__Streptomyces sp. 1331.2	9.76e-07	6.25e-07	3.91e-07	1.5e-06
s__Streptomyces sp. 2133.1	2.56e-06	2.34e-06	2.52e-06	3.27e-06
s__Streptomyces sp. 2323.1	8.67e-06	8.2e-06	7.5e-06	7.43e-06
s__Streptomyces sp. 44030	6.54e-06	8.85e-06	6.91e-06	7.35e-06
s__Streptomyces sp. 70	2.88e-07	8.89e-07	8.47e-07	7.73e-07
s__Streptomyces sp. 769	6.4e-05	6.87e-05	7.78e-05	8.72e-05
s__Streptomyces sp. 94	1.79e-05	2.43e-05	3.35e-05	4.24e-05
s__Streptomyces sp. AA4	1.05e-05	1.3e-05	1.85e-05	1.85e-05
s__Streptomyces sp. AcH 505	4.73e-05	5.9e-05	8.42e-05	9.4e-05
s__Streptomyces sp. Ag109_G2-15	3.51e-06	2.99e-06	3.5e-06	4.5e-06
s__Streptomyces sp. Alain-F2R5	8.94e-07	1.51e-06	8.96e-07	2.21e-06
s__Streptomyces sp. Amel2xC10	1.15e-06	9.63e-07	1.13e-06	8.07e-07
s__Streptomyces sp. AS58	5.99e-06	7.21e-06	6.06e-06	6.26e-06
s__Streptomyces sp. CB00072	3.74e-06	3.24e-06	3.26e-06	3.93e-06
s__Streptomyces sp. CB00316	1.53e-05	1.87e-05	2.54e-05	3.18e-05
s__Streptomyces sp. CB01201	9.59e-07	2.28e-07	7.69e-07	9.35e-07
s__Streptomyces sp. CB01580	1.77e-05	1.44e-05	1.5e-05	1.55e-05
s__Streptomyces sp. CB01635	5.18e-05	6.65e-05	9.43e-05	0.000104776
s__Streptomyces sp. CB02056	7.5e-05	8.19e-05	8.68e-05	0.000101922
s__Streptomyces sp. CB02058	7.71e-05	7.77e-05	8.76e-05	0.000102568
s__Streptomyces sp. CB02115	1.07e-06	1.6e-06	9.54e-07	1.15e-06
s__Streptomyces sp. CB02120-2	1e-05	1.03e-05	8.53e-06	9.2e-06
s__Streptomyces sp. CB02261	2.94e-06	4.35e-06	2.84e-06	4.19e-06
s__Streptomyces sp. CB02460	2.97e-06	3.87e-06	2.87e-06	3.62e-06
s__Streptomyces sp. CB02923	2.56e-05	2.2e-05	2.53e-05	3e-05
s__Streptomyces sp. CB02959	1.14e-05	1.03e-05	8.63e-06	1.05e-05
s__Streptomyces sp. CB03234	3.89e-06	5.51e-06	5.67e-06	6.21e-06
s__Streptomyces sp. CB03238	4.01e-06	5.57e-06	6.65e-06	6.27e-06
s__Streptomyces sp. CB03911	9.66e-06	9.42e-06	9.3e-06	1.16e-05
s__Streptomyces sp. CNH099	1.53e-06	4.45e-07	8.35e-07	6.1e-07
s__Streptomyces sp. CNH287	1.23e-05	1.18e-05	9.24e-06	1.2e-05
s__Streptomyces sp. CNQ329	2.15e-05	2.55e-05	3.68e-05	4.24e-05
s__Streptomyces sp. CNQ431	2.72e-06	2.92e-06	4.11e-06	4.96e-06
s__Streptomyces sp. CNQ-509	2.77e-05	3.56e-05	4.92e-05	5.61e-05
s__Streptomyces sp. CNQ-525	5.7e-06	7.04e-06	4.53e-06	4.36e-06
s__Streptomyces sp. CNS606	1.48e-05	1.8e-05	2.24e-05	2.75e-05
s__Streptomyces sp. CNS654	4.73e-05	4.9e-05	4.28e-05	5.01e-05
s__Streptomyces sp. CNT318	2.14e-06	2.71e-06	2.21e-06	2.35e-06
s__Streptomyces sp. CNT360	7.31e-05	9.14e-05	0.000116034	0.000134891
s__Streptomyces sp. CNZ279	2.34e-05	2.48e-05	3.22e-05	3.15e-05
s__Streptomyces sp. CNZ306	1.29e-06	3.05e-07	4.13e-07	7.22e-07
s__Streptomyces sp. CS	2.59e-06	6.93e-07	1.48e-06	1.51e-06
s__Streptomyces sp. CS113	6.7e-07	8.74e-07	6.27e-07	3.27e-07
s__Streptomyces sp. CT34	0.000116759	0.0001398	0.000170274	0.000199525
s__Streptomyces sp. DvalAA-14	1.11e-06	0	2.22e-07	4.05e-07
s__Streptomyces sp. ERV7	2.6e-06	1.55e-06	2.36e-06	2.43e-06
s__Streptomyces sp. F-7	8.07e-06	5.75e-06	6e-06	5.9e-06
s__Streptomyces sp. FBKL.4005	3.57e-07	3.17e-07	2.86e-07	9.13e-07
s__Streptomyces sp. FXJ1.172	4.49e-05	4.66e-05	6e-05	6.28e-05
s__Streptomyces sp. FXJ7.023	7.92e-06	9.15e-06	6.3e-06	8.37e-06
s__Streptomyces sp. HG99	2.08e-05	2.65e-05	3.67e-05	4.12e-05
s__Streptomyces sp. HGB0020	1.58e-05	1.61e-05	1.25e-05	1.29e-05
s__Streptomyces sp. HmicA12	2.35e-06	9.39e-07	1.25e-06	1.07e-06
s__Streptomyces sp. IMTB 2501	3.99e-06	3.26e-06	4.05e-06	4.55e-06
s__Streptomyces sp. JHA19	9.81e-07	6.34e-07	1.07e-06	5.22e-07
s__Streptomyces sp. K01-0509	1.75e-05	2.59e-05	3.66e-05	4.29e-05
s__Streptomyces sp. KS_5	8.79e-06	7.75e-06	8.12e-06	6.64e-06
s__Streptomyces sp. LaPpAH-108	2.39e-05	3.29e-05	4.73e-05	5.05e-05
s__Streptomyces sp. LUP30	1.79e-05	1.55e-05	1.72e-05	1.87e-05
s__Streptomyces sp. LUP47B	4.05e-06	3.68e-06	3.67e-06	4.19e-06
s__Streptomyces sp. M23	1.07e-06	0	1.23e-07	0
s__Streptomyces sp. MA37	1.74e-06	2.6e-07	5.86e-07	8.69e-07
s__Streptomyces sp. MBT76	2.73e-05	2.44e-05	2.61e-05	2.88e-05
s__Streptomyces sp. MJM8645	2.16e-06	3.5e-06	3.62e-06	4.99e-06
s__Streptomyces sp. ML694-90F3	9.56e-07	5.44e-07	1.23e-06	1.12e-06
s__Streptomyces sp. MMG1121	8.12e-06	4.23e-06	4.56e-06	4.67e-06
[truncated: 387 more rows]

## Sheet: Supplementary Table 3
Component	R2X	R2X(cum)		Eigenvalue	R2(cum)	Q2(cum)	R2Y	R2Y(cum)	EigenvalueY	Significance
Model		0.984			0.999	0.961		0.999
Predictive		0.969			0.998	0.961		0.995
P1	0.955	0.955		0.222	0.984	0.96	0.981	0.981	0.57	N3
P2	0.0148	0.97		1.25	0.998	0.961	0.0138	0.995	2.46	N3
Orthogonal in X(OPLS)		0.0134			0.00122
O1	0.0134	0.0134		0.761	0.00122					NS
Orthogonal in Y(OPLS)								0.00463
O1							0.00463	0.00463	0.683	NS
*R2X--Fraction of the sum of squares of all X variables explained by this component
*R2X(cum)--Cumulative R2X up to the specified component
*Eigenvalue--The minimum number of observation (N) and X-variables (K) multiplied by R2X, that is, min(N,K)*R2X
*R2(cum)--Cumulative R2 up to the specified component
*Q2(cum)--Cumulative Q2 up to the specified component. The cumulative Q2 for the extracted component is computed as: Q2(cum)=(1.0 - Π(PRESS/SS) a ), where a=1,…A, Π(PRESS/SS)a=the product of PRESS/SS for each individual component a. Note that unlike R2X(cum), *R2Y--Fraction of the sum of squares of Y variables explained by this component
*R2Y(cum)--Cumulative R2Y up to the specified component
*EigenvalueY--The minimum number of observation (N) and Y-variables (M) multiplied by R2Y, that is, min(N,M)*R2Y
*Significance--Significance level for the model component by cross validation rules: R1, R2, U, R5, NS, N3, N4

## Sheet: Supplementary Table 4
Enzyme name	Sample ID	Absolute abundance	Pathway	Map ID	Name	Gene ID
Primary-amine oxidase [EC:1.4.3.21]	25h	267.282	Tyramine -> 4-Hydroxyphenylacetaldehyde Cadaverine -> 5-Aminopentanal Phenylethylamine -> Phenylacetaldehyde	Map00350 Map00960 Map00360	Tyrosine metabolism Tropane, piperidine and pyridine alkaloid biosynthesis Phenylalanine metabolism	R02382 R06740 R02613
	50h	564.095
	100h	1004.11
	300h	904.451
Acyltransferase [EC:2.3.1.-]	25h	646.814	Histamine -> 4-(beta-Acetylaminoethyl)imidazole	Map00340	Histidine metabolism	R02152
	50h	775.976
	100h	1074.82
	300h	463.248
Spermidine synthase [EC:2.5.1.16]	25h	118.71	Cadaverine -> Aminopropylcadaverine Putrescine -> Spermidine	Map00480 Map00330	Glutathione metabolism Arginine and proline metabolism	R08359 R01920
	50h	153.126
	100h	333.446
	300h	0

## Sheet: Supplementary Table 5
Parameter	WQ	25h	50h	100h	300h
Type of sequencing	Illumine Hiseq 4000
Sequencing
Raw data (Mbp)	15232.1	17044.5	16620.8	11492.9	14212.3
Clean data (Mbp)	15197.1	17008.1	16588.7	11453	14105.5
NonHostData (Mbp)	11042	16891.3	16390.9	11239.6	13903.7
Clean Q20 (%)	97.48	97.14	97.19	95.88	96.47
Clean Q30 (%)	93.17	95.46	95.53	93.9	94.66
Clean GC (%)	59.61	51.06	52.37	53.53	55.08
Coverage (%)	99.71	99.72	99.76	99.78	99.79
Assembly
Scatigs number	55643	44109	36014	40826	37294
Scatigs average length (bp)	1650.79	2549.44	2807.15	2360.36	2703.54
N50 length (bp)	2801	11754	14487	4864	7672
N90 length (bp)	629	735	773	805	813
Gene Prediction
Number of ORFs	109605	116940	101731	105405	101832
Number of unigenes	104282	110072	95564	99143	96150
GC (%)	62.2	0.5577	0.5789	0.5679	0.5698
Annotation
Annotated on NR	83112	93524	81553	85379	82130
Annotated on KEGG	77531	87222	76424	79836	76530
